# Supplementary material for: Comprehensive analysis of cuproptosis-related lncRNAs for prognostic significance and immune microenvironment characterization in hepatocellular carcinoma
Source: Front Immunol. 2023 Jan 4;13:991604. doi: 10.3389/fimmu.2022.991604 (PMC9846072; doi:10.3389/fimmu.2022.991604)
Supplement: Supplementary Figure 1 — Differential expression analysis of lncRNAs in HCC samples compared to the normal tissues. Red indicated upregulated lncRNAs; Bule indicated downregulated lncRNAs; Grey indicated lncRNAs with no alteration. lncRNAs, long noncoding RNAs; HCC, hepatocellular carcinoma. *p < 0.05, **p < 0.01, and ***p < 0.001. [file DataSheet_1.zip › Supplementary Table 1.xlsx]

## Sheet: Sheet1
Table S1. Cuproptosis-associated genes
Official Symbol	Official Full Name
FDX1	Ferredoxin 1
LIAS	Lipoic Acid Synthetase
LIPT1	Lipoyltransferase 1
DLD	Dihydrolipoamide Dehydrogenase
DLAT	Dihydrolipoamide S-Acetyltransferase
PDHA1	Pyruvate Dehydrogenase E1 Subunit Alpha 1
PDHB	Pyruvate Dehydrogenase E1 Subunit Beta
MTF1	Metal Regulatory Transcription Factor 1
GLS	Glutaminase
CDKN2A	Cyclin Dependent Kinase Inhibitor 2A
ATP7A	ATPase Copper Transporting Alpha
ATP7B	ATPase Copper Transporting Beta
SLC31A1	Solute Carrier Family 31 Member 1
