# Supplementary material for: Comprehensive analysis of cuproptosis-related lncRNAs for prognostic significance and immune microenvironment characterization in hepatocellular carcinoma
Source: Front Immunol. 2023 Jan 4;13:991604. doi: 10.3389/fimmu.2022.991604 (PMC9846072; doi:10.3389/fimmu.2022.991604)
Supplement: Supplementary Figure 1 — Differential expression analysis of lncRNAs in HCC samples compared to the normal tissues. Red indicated upregulated lncRNAs; Bule indicated downregulated lncRNAs; Grey indicated lncRNAs with no alteration. lncRNAs, long noncoding RNAs; HCC, hepatocellular carcinoma. *p < 0.05, **p < 0.01, and ***p < 0.001. [file DataSheet_1.zip › Supplementary Table 3.xlsx]

## Sheet: uniCox
Table S3. Prognostic cuprotosis-related differentially expressed lncRNAs
gene	HR	HR.95L	HR.95H	pvalue
AC099850.4	1.15764	1.10526	1.21249	5.75135e-10
AP001453.4	1.69643	1.2019	2.39444	0.00264818
MRPS30-DT	1.72053	1.04629	2.82926	0.0324933
AC091057.1	2.6896	1.42674	5.07028	0.00222361
KTN1-AS1	1.87311	1.08028	3.24783	0.0254212
LINC00653	1.79874	1.01387	3.19118	0.044742
SNHG20	1.28235	1.06557	1.54322	0.008484
AC026401.3	1.09682	1.04909	1.14673	4.67889e-05
AC004908.2	2.14876	1.26879	3.63903	0.00443212
AC125437.1	2.74173	1.71822	4.37495	2.33456e-05
ASH1L-AS1	1.26265	1.01053	1.57768	0.0401598
MELTF-AS1	1.1631	1.04549	1.29395	0.00547085
AL049840.6	1.06913	1.02063	1.11992	0.00476735
NIFK-AS1	1.29666	1.08523	1.54928	0.00422873
AL078644.2	3.17967	1.48785	6.79525	0.00283211
ZEB1-AS1	1.47936	1.18927	1.8402	0.000437309
AC016747.1	1.18812	1.0762	1.31169	0.000638637
AC010864.1	6.08699	2.39741	15.4547	0.000145138
MCM3AP-AS1	10.217	3.04859	34.2408	0.000165574
FOXD2-AS1	1.17525	1.08333	1.27497	0.000101793
C2orf27A	1.69545	1.36965	2.09875	1.24057e-06
NRAV	1.25276	1.14606	1.36938	6.98724e-07
AC012360.3	2.5981	1.3939	4.84259	0.0026529
AL031985.3	1.94088	1.59805	2.35726	2.27314e-11
AL137127.1	6.78485	1.94053	23.7225	0.0027173
ZNF32-AS2	1.85663	1.11172	3.10069	0.0180446
AL139287.1	1.08395	1.00148	1.1732	0.0458684
MED8-AS1	2.63841	1.63196	4.26555	7.55039e-05
GIHCG	1.11276	1.02211	1.21145	0.0137209
AL050341.2	1.15815	1.05818	1.26755	0.00143282
AC025171.2	1.39046	1.00451	1.92472	0.0469146
AL158166.1	1.9825	1.46975	2.67413	7.39267e-06
AC138028.6	2.10153	1.13141	3.90346	0.0187342
PTOV1-AS1	1.28267	1.08689	1.51372	0.00321993
AC002116.2	1.60905	1.15431	2.24294	0.00500395
LINC02709	2.08246	1.35854	3.19215	0.000762843
AC006504.5	1.65896	1.07004	2.57201	0.0236643
NRSN2-AS1	1.29185	1.09397	1.52552	0.00253824
AC026356.1	4.86997	2.61048	9.08516	6.49171e-07
AC021851.1	2.04215	1.18129	3.53034	0.0105724
AC026412.3	16.8469	5.12141	55.4178	3.34181e-06
AC016394.2	1.65365	1.29051	2.11896	7.00704e-05
AL606489.1	1.22196	1.06285	1.4049	0.00485789
SNHG3	1.07426	1.04417	1.10523	7.77377e-07
AL117336.2	1.66504	1.39027	1.9941	3.01015e-08
WARS2-AS1	1.38406	1.01725	1.88314	0.0385628
AC004816.1	1.22414	1.09362	1.37024	0.000438525
DDX11-AS1	5.29349	2.56501	10.9244	6.5392e-06
LINC02870	1.09042	1.03866	1.14477	0.000485933
AL365203.2	1.14856	1.08594	1.2148	1.28599e-06
AL355488.1	1.15403	1.01277	1.31499	0.0315168
BACE1-AS	1.22628	1.10939	1.3555	6.58317e-05
MKLN1-AS	3.48736	2.32831	5.22339	1.36054e-09
LINC00205	1.25389	1.11606	1.40873	0.000139955
AL590705.3	2.16668	1.44352	3.25212	0.000190301
AL353708.1	2.27234	1.21181	4.261	0.0105011
AC107959.3	1.38457	1.16904	1.63982	0.000163799
LINC01011	2.02621	1.33149	3.08342	0.000979302
LINC01094	2.06995	1.42776	3.00098	0.000123463
HMGN3-AS1	2.29567	1.541	3.41992	4.38248e-05
MAPKAPK5-AS1	1.07111	1.01306	1.1325	0.015685
