# Supplementary material for: Comprehensive analysis of cuproptosis-related lncRNAs for prognostic significance and immune microenvironment characterization in hepatocellular carcinoma
Source: Front Immunol. 2023 Jan 4;13:991604. doi: 10.3389/fimmu.2022.991604 (PMC9846072; doi:10.3389/fimmu.2022.991604)
Supplement: Supplementary Figure 1 — Differential expression analysis of lncRNAs in HCC samples compared to the normal tissues. Red indicated upregulated lncRNAs; Bule indicated downregulated lncRNAs; Grey indicated lncRNAs with no alteration. lncRNAs, long noncoding RNAs; HCC, hepatocellular carcinoma. *p < 0.05, **p < 0.01, and ***p < 0.001. [file DataSheet_1.zip › Supplementary Table 4.xlsx]

## Sheet: Cor
Table S4. The correlation between each prognostic CRDEL and CRG
cup	lncRNA	cor	pvalue	Regulation
LIPT1	HCG25	0.290859	1.00154e-08	postive
LIPT1	AC004884.2	0.171552	0.000864501	postive
DLD	AC004884.2	0.288766	1.29001e-08	postive
MTF1	AC004884.2	0.307367	1.26405e-09	postive
GLS	AC004884.2	0.265152	1.94966e-07	postive
ATP7A	AC004884.2	0.238485	3.09965e-06	postive
LIPT1	ACBD3-AS1	0.328448	7.40741e-11	postive
MTF1	ACBD3-AS1	0.346218	5.68689e-12	postive
GLS	ACBD3-AS1	0.334762	3.03182e-11	postive
ATP7A	ACBD3-AS1	0.30054	3.02247e-09	postive
FDX1	AC099850.4	-0.321811	1.85352e-10	negative
LIPT1	AC099850.4	0.270396	1.09053e-07	postive
DLAT	AC099850.4	0.24805	1.19104e-06	postive
MTF1	AC099850.4	0.433293	1.50574e-18	postive
GLS	AC099850.4	0.429574	3.16131e-18	postive
CDKN2A	AC099850.4	0.45038	4.42178e-20	postive
ATP7A	AC099850.4	0.639264	2.34971e-44	postive
GLS	LINC01116	0.178926	0.000507458	postive
CDKN2A	LINC01116	0.242679	2.04773e-06	postive
ATP7A	LINC01116	0.284378	2.17878e-08	postive
GLS	AC004477.3	0.258779	3.88522e-07	postive
CDKN2A	AC004477.3	0.205722	6.12084e-05	postive
ATP7A	AC004477.3	0.185588	0.000307991	postive
CDKN2A	AP006545.2	0.19356	0.000165611	postive
LIPT1	AC079322.1	0.186394	0.000289604	postive
GLS	AC009022.1	0.217832	2.14041e-05	postive
FDX1	AC089999.4	-0.185762	0.000303936	negative
LIPT1	AC089999.4	0.216316	2.44943e-05	postive
CDKN2A	AC089999.4	0.315904	4.11509e-10	postive
SLC31A1	AC089999.4	-0.216835	2.33916e-05	negative
FDX1	LINC02542	0.188836	0.000239916	postive
DLAT	LINC02542	0.21155	3.71923e-05	postive
FDX1	AL359091.3	-0.177318	0.000570986	negative
CDKN2A	AL359091.3	0.236821	3.64595e-06	postive
ATP7B	AL359091.3	-0.171687	0.000856255	negative
FDX1	AC090340.1	0.19456	0.000152929	postive
GLS	AC090340.1	-0.177615	0.000558721	negative
GLS	AC073573.1	-0.201459	8.73487e-05	negative
SLC31A1	AC073573.1	0.188061	0.000254748	postive
FDX1	LINC00630	-0.239097	2.91906e-06	negative
LIPT1	LINC00630	0.281844	2.93658e-08	postive
DLD	LINC00630	0.284186	2.22876e-08	postive
DLAT	LINC00630	0.184716	0.000329125	postive
PDHA1	LINC00630	0.235469	4.15643e-06	postive
MTF1	LINC00630	0.498346	7.15248e-25	postive
GLS	LINC00630	0.500824	3.85314e-25	postive
CDKN2A	LINC00630	0.184961	0.00032306	postive
ATP7A	LINC00630	0.73185	6.19585e-64	postive
CDKN2A	AL139384.1	0.348577	3.99489e-12	postive
FDX1	WAC-AS1	-0.229633	7.25305e-06	negative
LIPT1	WAC-AS1	0.539025	1.42457e-29	postive
DLD	WAC-AS1	0.17541	0.000655915	postive
DLAT	WAC-AS1	0.216943	2.31674e-05	postive
PDHA1	WAC-AS1	0.306586	1.3981e-09	postive
MTF1	WAC-AS1	0.30848	1.09424e-09	postive
GLS	WAC-AS1	0.373847	7.51419e-14	postive
CDKN2A	WAC-AS1	0.177607	0.000559072	postive
ATP7A	WAC-AS1	0.38704	8.1888e-15	postive
GLS	SMIM2-AS1	-0.224665	1.15207e-05	negative
LIAS	RNASEH1-AS1	0.213426	3.15894e-05	postive
LIPT1	RNASEH1-AS1	0.35963	7.33595e-13	postive
DLAT	RNASEH1-AS1	0.174633	0.000693771	postive
PDHA1	RNASEH1-AS1	0.182105	0.000400733	postive
PDHB	RNASEH1-AS1	0.245892	1.48296e-06	postive
GLS	AC009097.2	0.188673	0.000242962	postive
SLC31A1	AC009097.2	-0.184966	0.000322933	negative
ATP7B	AC096921.2	0.198938	0.00010742	postive
LIPT1	AC009690.2	0.212417	3.44952e-05	postive
MTF1	AC009690.2	0.177875	0.000548192	postive
SLC31A1	AC009690.2	-0.171015	0.000897902	negative
CDKN2A	FEZF1-AS1	0.202942	7.72488e-05	postive
LIPT1	DTX2P1-UPK3BP1-PMS2P11	0.226895	9.37207e-06	postive
MTF1	DTX2P1-UPK3BP1-PMS2P11	0.230057	6.96946e-06	postive
GLS	DTX2P1-UPK3BP1-PMS2P11	0.26324	2.40235e-07	postive
CDKN2A	DTX2P1-UPK3BP1-PMS2P11	0.216403	2.4307e-05	postive
ATP7A	DTX2P1-UPK3BP1-PMS2P11	0.258645	3.94115e-07	postive
FDX1	DHRS4-AS1	0.222843	1.36154e-05	postive
LIAS	DHRS4-AS1	0.171285	0.000880961	postive
ATP7B	DHRS4-AS1	0.219605	1.82601e-05	postive
SLC31A1	DHRS4-AS1	0.407289	2.23297e-16	postive
LIPT1	AC011472.1	0.241478	2.30755e-06	postive
MTF1	AC011472.1	0.195444	0.000142497	postive
GLS	AC011472.1	0.310756	8.13051e-10	postive
ATP7A	AC011472.1	0.226049	1.01377e-05	postive
FDX1	AP003174.1	0.238417	3.12011e-06	postive
GLS	AP003174.1	-0.208301	4.91834e-05	negative
CDKN2A	BX284613.2	0.313201	5.89391e-10	postive
ATP7A	BX284613.2	0.183259	0.000367469	postive
FDX1	AL035461.3	-0.259334	3.66163e-07	negative
LIPT1	AL035461.3	0.181816	0.000409492	postive
GLS	AL035461.3	0.234912	4.38593e-06	postive
CDKN2A	AL035461.3	0.493816	2.18741e-24	postive
SLC31A1	AL035461.3	-0.254349	6.20829e-07	negative
DLD	AC064807.4	-0.192105	0.000185817	negative
SLC31A1	AC064807.4	-0.274051	7.21992e-08	negative
SLC31A1	AC027307.2	-0.181794	0.000410179	negative
FDX1	AL357140.2	-0.175041	0.000673664	negative
PDHA1	AL357140.2	0.173671	0.000743368	postive
CDKN2A	AL357140.2	0.268208	1.39174e-07	postive
FDX1	AC090409.1	-0.207389	5.31539e-05	negative
GLS	AC090409.1	0.276884	5.2232e-08	postive
ATP7A	AC090409.1	0.185224	0.000316665	postive
ATP7B	AC090409.1	-0.181839	0.000408809	negative
SLC31A1	AC090409.1	-0.237024	3.57461e-06	negative
LIPT1	FALEC	0.247247	1.29263e-06	postive
MTF1	FALEC	0.238685	3.03944e-06	postive
ATP7A	FALEC	0.232252	5.66003e-06	postive
FDX1	AC124016.2	-0.305663	1.57464e-09	negative
LIPT1	AC124016.2	0.362092	4.98421e-13	postive
GLS	AC124016.2	0.254294	6.24387e-07	postive
CDKN2A	AC124016.2	0.345363	6.45925e-12	postive
ATP7B	AC124016.2	-0.196928	0.000126459	negative
SLC31A1	AC124016.2	-0.354784	1.55486e-12	negative
GLS	LINC01615	0.208076	5.01337e-05	postive
CDKN2A	LINC01615	0.231337	6.1745e-06	postive
ATP7A	LINC01615	0.264177	2.16926e-07	postive
FDX1	LINC02453	0.302711	2.29639e-09	postive
LIPT1	LINC02453	-0.169507	0.000998372	negative
GLS	LINC02453	-0.192713	0.000177102	negative
SLC31A1	LINC02453	0.18659	0.000285271	postive
FDX1	AL035071.1	-0.217756	2.15511e-05	negative
LIPT1	AL035071.1	0.197995	0.000115993	postive
DLD	AL035071.1	-0.171173	0.000887961	negative
GLS	AL035071.1	0.235433	4.17086e-06	postive
CDKN2A	AL035071.1	0.257801	4.31197e-07	postive
SLC31A1	AL035071.1	-0.339917	1.44e-11	negative
CDKN2A	CRTC3-AS1	0.233874	4.84676e-06	postive
GLS	MAFTRR	-0.173039	0.000777753	negative
MTF1	LINC01019	0.180849	0.000440119	postive
FDX1	AC145207.5	-0.258387	4.05142e-07	negative
MTF1	AC145207.5	0.171904	0.000843167	postive
GLS	AC145207.5	0.177865	0.000548591	postive
CDKN2A	AC145207.5	0.365849	2.74554e-13	postive
ATP7A	AC145207.5	0.180159	0.000463263	postive
CDKN2A	AC005393.1	0.194001	0.000159898	postive
SLC31A1	AC005393.1	-0.178265	0.000532735	negative
LIAS	LINC02604	0.179556	0.000484436	postive
LIPT1	LINC02604	0.259433	3.62293e-07	postive
MTF1	LINC02604	0.327595	8.34465e-11	postive
ATP7A	LINC02604	0.210942	3.92028e-05	postive
FDX1	AP001453.4	-0.170534	0.000928904	negative
LIPT1	AP001453.4	0.381139	2.23456e-14	postive
MTF1	AP001453.4	0.320057	2.35317e-10	postive
GLS	AP001453.4	0.498113	7.57877e-25	postive
CDKN2A	AP001453.4	0.190203	0.000215714	postive
ATP7A	AP001453.4	0.353811	1.80502e-12	postive
SLC31A1	AP001453.4	-0.264283	2.14413e-07	negative
ATP7B	LINC01503	-0.172643	0.00080004	negative
SLC31A1	LINC01503	-0.175763	0.000639365	negative
LIPT1	AL021707.1	0.193457	0.000166963	postive
MTF1	AL021707.1	0.19889	0.000107841	postive
CDKN2A	AL021707.1	0.225462	1.07034e-05	postive
FDX1	LINC00847	-0.221634	1.52003e-05	negative
LIPT1	LINC00847	0.33359	3.5843e-11	postive
DLAT	LINC00847	0.175563	0.000648701	postive
PDHA1	LINC00847	0.193819	0.000162232	postive
MTF1	LINC00847	0.253715	6.63456e-07	postive
GLS	LINC00847	0.30204	2.50036e-09	postive
ATP7A	LINC00847	0.283633	2.37924e-08	postive
SLC31A1	LINC00847	-0.180107	0.000465076	negative
FDX1	ERICD	-0.255292	5.62285e-07	negative
SLC31A1	ERICD	-0.22759	8.78482e-06	negative
DLD	ZSCAN16-AS1	-0.174751	0.000687891	negative
DLAT	ZSCAN16-AS1	-0.202951	7.71923e-05	negative
MTF1	ZSCAN16-AS1	-0.277866	4.66469e-08	negative
GLS	ZSCAN16-AS1	-0.288777	1.2883e-08	negative
ATP7A	ZSCAN16-AS1	-0.287855	1.43932e-08	negative
ATP7B	ZSCAN16-AS1	-0.275712	5.97467e-08	negative
SLC31A1	ZSCAN16-AS1	-0.25258	7.46826e-07	negative
LIPT1	AC073508.3	0.26829	1.37923e-07	postive
MTF1	AC073508.3	0.179536	0.00048514	postive
GLS	AC073508.3	0.181217	0.000428232	postive
CDKN2A	AC073508.3	0.261073	3.03752e-07	postive
ATP7A	AC073508.3	0.191741	0.000191218	postive
LIAS	CTBP1-DT	0.259042	3.77761e-07	postive
LIPT1	CTBP1-DT	0.27909	4.04848e-08	postive
DLD	CTBP1-DT	0.217211	2.26235e-05	postive
DLAT	CTBP1-DT	0.264719	2.04439e-07	postive
MTF1	CTBP1-DT	0.391817	3.57921e-15	postive
GLS	CTBP1-DT	0.319971	2.38054e-10	postive
ATP7A	CTBP1-DT	0.415998	4.39178e-17	postive
ATP7B	CTBP1-DT	0.259596	3.56015e-07	postive
FDX1	AL049597.2	-0.239471	2.81356e-06	negative
LIPT1	AL049597.2	0.350491	2.99266e-12	postive
DLAT	AL049597.2	0.187774	0.000260456	postive
MTF1	AL049597.2	0.272801	8.3197e-08	postive
GLS	AL049597.2	0.334965	2.94506e-11	postive
CDKN2A	AL049597.2	0.23989	2.69985e-06	postive
ATP7A	AL049597.2	0.306633	1.38982e-09	postive
SLC31A1	AL049597.2	-0.172665	0.000798735	negative
LIPT1	AL390066.2	0.197594	0.000119828	postive
GLS	AL390066.2	0.297451	4.4512e-09	postive
ATP7A	AL390066.2	0.21599	2.52107e-05	postive
LIPT1	AC022400.6	0.20932	4.50746e-05	postive
MTF1	AC022400.6	0.280753	3.33648e-08	postive
GLS	AC022400.6	0.326549	9.65255e-11	postive
ATP7A	AC022400.6	0.308115	1.14728e-09	postive
FDX1	AC074212.1	-0.179808	0.00047547	negative
CDKN2A	AC074212.1	0.209625	4.39132e-05	postive
SLC31A1	AC074212.1	-0.237696	3.34824e-06	negative
CDKN2A	U47924.2	0.216226	2.46908e-05	postive
ATP7B	U47924.2	-0.219125	1.90653e-05	negative
DLD	AF127577.4	0.243302	1.92422e-06	postive
MTF1	AF127577.4	0.17383	0.000734965	postive
ATP7B	AF127577.4	0.268947	1.28206e-07	postive
SLC31A1	AF127577.4	0.315109	4.57533e-10	postive
GLS	AL163051.1	-0.177263	0.000573315	negative
CDKN2A	AL163051.1	0.211431	3.75777e-05	postive
ATP7A	AL163051.1	-0.2015	8.7055e-05	negative
GLS	LINC01715	-0.292895	7.81354e-09	negative
LIPT1	PRKAR1B-AS2	0.377061	4.41989e-14	postive
DLD	PRKAR1B-AS2	0.181032	0.000434163	postive
PDHA1	PRKAR1B-AS2	0.234008	4.78464e-06	postive
MTF1	PRKAR1B-AS2	0.195787	0.000138623	postive
GLS	PRKAR1B-AS2	0.473436	2.73345e-22	postive
ATP7A	PRKAR1B-AS2	0.231405	6.13442e-06	postive
SLC31A1	PRKAR1B-AS2	-0.188613	0.000244094	negative
FDX1	AC092368.3	0.173997	0.000726201	postive
MTF1	AC092368.3	0.203504	7.37183e-05	postive
ATP7B	AC092368.3	0.228423	8.12592e-06	postive
SLC31A1	AC092368.3	0.196092	0.000135272	postive
LIPT1	AC137932.3	0.318815	2.78389e-10	postive
MTF1	AC137932.3	0.363746	3.83673e-13	postive
GLS	AC137932.3	0.344389	7.46306e-12	postive
CDKN2A	AC137932.3	0.183302	0.000366261	postive
ATP7A	AC137932.3	0.354556	1.61031e-12	postive
FDX1	LINC01291	-0.195509	0.00014175	negative
LIPT1	LINC01291	0.225389	1.07767e-05	postive
DLAT	LINC01291	0.207254	5.3767e-05	postive
MTF1	LINC01291	0.219288	1.87876e-05	postive
GLS	LINC01291	0.248029	1.19359e-06	postive
CDKN2A	LINC01291	0.172652	0.000799475	postive
ATP7A	LINC01291	0.229119	7.61251e-06	postive
LIPT1	Z82243.1	0.221933	1.47932e-05	postive
GLS	Z82243.1	0.327986	7.902e-11	postive
MTF1	AC133550.3	0.343978	7.93174e-12	postive
GLS	AC133550.3	0.184231	0.000341455	postive
ATP7A	AC133550.3	0.27794	4.62461e-08	postive
LIPT1	MRPS30-DT	0.503921	1.76617e-25	postive
GLS	MRPS30-DT	0.494715	1.75443e-24	postive
ATP7A	MRPS30-DT	0.228028	8.43214e-06	postive
SLC31A1	MRPS30-DT	-0.194472	0.000154004	negative
FDX1	AC080129.1	0.17928	0.000494392	postive
SLC31A1	AC080129.1	0.344665	7.16439e-12	postive
LIPT1	AL360181.2	0.184806	0.000326881	postive
MTF1	AL360181.2	0.338323	1.81544e-11	postive
GLS	AL360181.2	0.239536	2.79573e-06	postive
ATP7A	AL360181.2	0.302183	2.45553e-09	postive
ATP7B	AL360181.2	0.240038	2.66091e-06	postive
FDX1	TMCO1-AS1	-0.175176	0.000667091	negative
LIPT1	TMCO1-AS1	0.397086	1.41411e-15	postive
PDHB	TMCO1-AS1	0.181561	0.000417379	postive
MTF1	TMCO1-AS1	0.250053	9.6996e-07	postive
GLS	TMCO1-AS1	0.218162	2.0783e-05	postive
CDKN2A	TMCO1-AS1	0.221544	1.53255e-05	postive
ATP7A	TMCO1-AS1	0.273791	7.43627e-08	postive
LIPT1	AC012313.5	0.274622	6.76564e-08	postive
DLD	AC012313.5	0.213516	3.13416e-05	postive
MTF1	AC012313.5	0.358248	9.10026e-13	postive
GLS	AC012313.5	0.29142	9.35463e-09	postive
ATP7A	AC012313.5	0.392055	3.43302e-15	postive
GLS	AL080248.1	-0.228058	8.40849e-06	negative
FDX1	AC021483.2	0.241697	2.25804e-06	postive
ATP7B	AC021483.2	0.220087	1.74843e-05	postive
SLC31A1	AC021483.2	0.311508	7.36718e-10	postive
MTF1	AC067750.1	0.174657	0.000692534	postive
ATP7A	AC067750.1	0.279061	4.06208e-08	postive
ATP7B	AC067750.1	0.185727	0.00030475	postive
LIPT1	AC097376.3	0.213969	3.01235e-05	postive
PDHB	AC097376.3	0.178102	0.000539165	postive
MTF1	AC097376.3	0.218333	2.04671e-05	postive
CDKN2A	AC097376.3	0.231741	5.94183e-06	postive
ATP7A	AC097376.3	0.243157	1.95234e-06	postive
SLC31A1	AC097376.3	0.199642	0.000101417	postive
FDX1	AC008946.1	0.226939	9.33364e-06	postive
ATP7A	AC008946.1	-0.17231	0.000819228	negative
LIPT1	PCED1B-AS1	0.173712	0.000741206	postive
GLS	PCED1B-AS1	0.186911	0.000278335	postive
ATP7A	PCED1B-AS1	0.218205	2.07029e-05	postive
SLC31A1	PCED1B-AS1	-0.212158	3.52828e-05	negative
GLS	AC002451.1	-0.186685	0.00028321	negative
ATP7A	AC002451.1	-0.173765	0.000738369	negative
SLC31A1	AC002451.1	-0.188597	0.000244404	negative
LIPT1	AL133355.1	0.359159	7.8964e-13	postive
DLD	AL133355.1	0.248102	1.1847e-06	postive
PDHA1	AL133355.1	0.215412	2.6533e-05	postive
MTF1	AL133355.1	0.236271	3.84615e-06	postive
GLS	AL133355.1	0.46298	2.879e-21	postive
ATP7A	AL133355.1	0.403603	4.38183e-16	postive
LIPT1	AC007566.1	0.217697	2.16634e-05	postive
MTF1	AC007566.1	0.366675	2.40538e-13	postive
GLS	AC007566.1	0.289563	1.17174e-08	postive
ATP7A	AC007566.1	0.2017	8.56295e-05	postive
LIAS	AC112907.3	0.17572	0.000641358	postive
LIPT1	AC112907.3	0.247227	1.29525e-06	postive
MTF1	AC112907.3	0.324571	1.26921e-10	postive
GLS	AC112907.3	0.202824	7.80105e-05	postive
CDKN2A	AC112907.3	0.29182	8.91024e-09	postive
DLD	GHET1	0.235315	4.21892e-06	postive
DLAT	GHET1	0.219332	1.87142e-05	postive
MTF1	GHET1	0.307901	1.17951e-09	postive
ATP7A	GHET1	0.324022	1.36898e-10	postive
SLC31A1	GHET1	0.255259	5.64215e-07	postive
FDX1	TMEM147-AS1	-0.175596	0.00064714	negative
LIPT1	TMEM147-AS1	0.332954	3.92385e-11	postive
MTF1	TMEM147-AS1	0.204403	6.83782e-05	postive
GLS	TMEM147-AS1	0.236659	3.70376e-06	postive
CDKN2A	TMEM147-AS1	0.187048	0.000275422	postive
FDX1	VPS13B-DT	-0.199253	0.000104699	negative
SLC31A1	VPS13B-DT	-0.232614	5.46777e-06	negative
FDX1	AP003392.4	-0.185129	0.000318958	negative
LIPT1	AP003392.4	0.31024	8.69956e-10	postive
MTF1	AP003392.4	0.190517	0.000210489	postive
CDKN2A	AP003392.4	0.241901	2.21268e-06	postive
ATP7A	AP003392.4	0.1825	0.00038905	postive
SLC31A1	AP003392.4	-0.179733	0.000478121	negative
LIAS	AC008764.2	0.210453	4.08924e-05	postive
DLD	AC008764.2	0.295175	5.90295e-09	postive
MTF1	AC008764.2	0.354813	1.54788e-12	postive
GLS	AC008764.2	0.291576	9.17888e-09	postive
ATP7A	AC008764.2	0.382396	1.80746e-14	postive
ATP7B	AC008764.2	0.446239	1.05891e-19	postive
SLC31A1	AC008764.2	0.199928	9.90708e-05	postive
LIPT1	LINC02803	0.175409	0.000655975	postive
GLS	LINC02803	0.174171	0.000717203	postive
CDKN2A	LINC02803	0.189493	0.000227977	postive
ATP7B	LINC02803	-0.196624	0.0001296	negative
SLC31A1	LINC02803	-0.254976	5.81273e-07	negative
DLAT	LINC01532	0.303336	2.1208e-09	postive
MTF1	AC066613.1	0.302792	2.27283e-09	postive
GLS	AC066613.1	0.266158	1.74578e-07	postive
ATP7A	AC066613.1	0.349028	3.73255e-12	postive
CDKN2A	LINC01063	0.298657	3.82903e-09	postive
ATP7B	LINC01063	-0.172064	0.000833646	negative
SLC31A1	LINC01063	-0.202977	7.70216e-05	negative
LIPT1	AC005005.3	0.189009	0.000236714	postive
GLS	AC005005.3	0.294339	6.54413e-09	postive
SLC31A1	AC005005.3	-0.250022	9.7314e-07	negative
FDX1	LENG8-AS1	-0.246024	1.46333e-06	negative
LIPT1	LENG8-AS1	0.478565	8.35973e-23	postive
MTF1	LENG8-AS1	0.337632	2.00635e-11	postive
GLS	LENG8-AS1	0.395681	1.81437e-15	postive
CDKN2A	LENG8-AS1	0.197937	0.000116537	postive
ATP7A	LENG8-AS1	0.334394	3.19584e-11	postive
GLS	AC067945.2	0.224075	1.21632e-05	postive
ATP7A	AC067945.2	0.220941	1.61855e-05	postive
FDX1	F11-AS1	0.245135	1.60076e-06	postive
GLS	F11-AS1	-0.206281	5.8384e-05	negative
SLC31A1	F11-AS1	0.372543	9.30545e-14	postive
FDX1	AC091057.1	-0.258835	3.86217e-07	negative
LIPT1	AC091057.1	0.285162	1.98515e-08	postive
MTF1	AC091057.1	0.354835	1.54274e-12	postive
GLS	AC091057.1	0.433039	1.58441e-18	postive
CDKN2A	AC091057.1	0.401162	6.8167e-16	postive
ATP7A	AC091057.1	0.44252	2.29658e-19	postive
GLS	AL031722.1	-0.269157	1.25238e-07	negative
SLC31A1	AL031722.1	0.297831	4.2452e-09	postive
DLD	ENTPD3-AS1	-0.178205	0.000535094	negative
MTF1	ENTPD3-AS1	-0.215279	2.68459e-05	negative
GLS	ENTPD3-AS1	-0.295757	5.4936e-09	negative
CDKN2A	ENTPD3-AS1	0.205933	6.01261e-05	postive
ATP7A	ENTPD3-AS1	-0.284835	2.06393e-08	negative
ATP7B	ENTPD3-AS1	-0.223444	1.28868e-05	negative
FDX1	AC004923.4	-0.176271	0.000616245	negative
LIPT1	AC004923.4	0.348574	3.99663e-12	postive
MTF1	AC004923.4	0.273779	7.44638e-08	postive
GLS	AC004923.4	0.364777	3.25716e-13	postive
CDKN2A	AC004923.4	0.207556	5.2404e-05	postive
ATP7A	AC004923.4	0.250156	9.59757e-07	postive
SLC31A1	AC004923.4	-0.193664	0.000164245	negative
LIPT1	AC009107.2	0.316468	3.81611e-10	postive
MTF1	AC009107.2	0.277143	5.06966e-08	postive
GLS	AC009107.2	0.286231	1.74815e-08	postive
ATP7A	AC009107.2	0.20412	7.00177e-05	postive
FDX1	G2E3-AS1	-0.176458	0.00060792	negative
PDHB	G2E3-AS1	0.272551	8.55766e-08	postive
LIPT1	AC099684.1	-0.252634	7.42615e-07	negative
MTF1	AC099684.1	-0.183692	0.000355668	negative
LIPT1	HLA-DQB1-AS1	0.172966	0.000781796	postive
ATP7A	HLA-DQB1-AS1	0.206868	5.55579e-05	postive
SLC31A1	HLA-DQB1-AS1	-0.184351	0.000338372	negative
FDX1	KTN1-AS1	-0.181072	0.000432881	negative
LIPT1	KTN1-AS1	0.400376	7.85256e-16	postive
MTF1	KTN1-AS1	0.225663	1.05069e-05	postive
GLS	KTN1-AS1	0.18729	0.000270351	postive
CDKN2A	KTN1-AS1	0.249776	9.9809e-07	postive
ATP7A	KTN1-AS1	0.24863	1.1225e-06	postive
CDKN2A	AC106771.1	0.190408	0.00021229	postive
SLC31A1	AC022306.3	-0.231867	5.87114e-06	negative
SLC31A1	AC007448.4	-0.212008	3.57442e-05	negative
FDX1	NOP14-AS1	-0.206388	5.78606e-05	negative
LIAS	NOP14-AS1	0.279929	3.67281e-08	postive
LIPT1	NOP14-AS1	0.327225	8.78612e-11	postive
MTF1	NOP14-AS1	0.17026	0.000946993	postive
GLS	NOP14-AS1	0.284711	2.0943e-08	postive
SLC31A1	NOP14-AS1	-0.205423	6.27663e-05	negative
LIPT1	AC000123.1	0.353703	1.83524e-12	postive
DLD	AC000123.1	0.27967	3.78506e-08	postive
DLAT	AC000123.1	0.227581	8.79216e-06	postive
MTF1	AC000123.1	0.449785	5.01672e-20	postive
GLS	AC000123.1	0.388558	6.30415e-15	postive
ATP7A	AC000123.1	0.388831	6.0132e-15	postive
FDX1	AL136038.7	-0.212796	3.33769e-05	negative
LIPT1	AL136038.7	0.198893	0.000107823	postive
GLS	AL136038.7	0.170133	0.000955459	postive
SLC31A1	AL136038.7	-0.297596	4.37171e-09	negative
LIPT1	AC005104.1	0.306964	1.33155e-09	postive
MTF1	AC005104.1	0.345287	6.53214e-12	postive
GLS	AC005104.1	0.373067	8.54085e-14	postive
ATP7A	AC005104.1	0.299992	3.23854e-09	postive
ATP7B	AC005104.1	0.190765	0.000206439	postive
LIPT1	AC243830.2	0.182901	0.000377504	postive
SLC31A1	AC243830.2	-0.206736	5.61822e-05	negative
FDX1	AC020915.2	-0.218807	1.96179e-05	negative
LIPT1	AC020915.2	0.264501	2.09374e-07	postive
GLS	AC020915.2	0.256909	4.7404e-07	postive
ATP7A	AC020915.2	0.194723	0.000150958	postive
SLC31A1	AC020915.2	-0.178154	0.000537117	negative
PDHA1	AP000844.2	0.174947	0.000678219	postive
PDHB	AL596202.1	0.22343	1.29043e-05	postive
GLS	AL596202.1	0.214137	2.96833e-05	postive
ATP7B	AL596202.1	0.268451	1.35467e-07	postive
ATP7B	AC011747.1	0.189669	0.000224891	postive
GLS	AL136084.3	0.171209	0.000885734	postive
ATP7A	AL136084.3	0.171617	0.000860507	postive
DLAT	LINC00958	0.343077	9.06075e-12	postive
PDHB	LINC00958	0.247209	1.29764e-06	postive
FDX1	AC069544.1	-0.233993	4.79163e-06	negative
LIPT1	AC069544.1	0.384508	1.26283e-14	postive
GLS	AC069544.1	0.288379	1.35144e-08	postive
CDKN2A	AC069544.1	0.291743	8.99326e-09	postive
SLC31A1	AC069544.1	-0.250794	8.98628e-07	negative
LIPT1	AC016355.1	0.177077	0.000581142	postive
PDHB	AC016355.1	0.179596	0.000483013	postive
MTF1	AC016355.1	0.173295	0.000763617	postive
LIAS	AC093157.1	0.190983	0.000202943	postive
LIPT1	AC093157.1	0.260867	3.10594e-07	postive
DLAT	AC093157.1	0.195908	0.000137279	postive
MTF1	AC093157.1	0.207019	5.48515e-05	postive
ATP7B	AC105105.2	0.255207	5.67368e-07	postive
SLC31A1	AC105105.2	0.262546	2.5904e-07	postive
LIPT1	LINC02561	0.230902	6.43406e-06	postive
MTF1	LINC02561	0.197717	0.000118634	postive
ATP7A	LINC02561	0.192622	0.000178374	postive
FDX1	AC124798.1	-0.190146	0.000216665	negative
LIPT1	AC124798.1	0.249304	1.04759e-06	postive
PDHA1	AC124798.1	0.303284	2.13483e-09	postive
MTF1	AC124798.1	0.20415	6.9842e-05	postive
GLS	AC124798.1	0.357451	1.02988e-12	postive
CDKN2A	AC124798.1	0.196232	0.00013375	postive
ATP7A	AC124798.1	0.203315	7.48835e-05	postive
ATP7B	AC124798.1	-0.202782	7.828e-05	negative
SLC31A1	AC124798.1	-0.171102	0.000892422	negative
MTF1	L3MBTL2-AS1	0.22984	7.1135e-06	postive
ATP7A	L3MBTL2-AS1	0.323636	1.44362e-10	postive
LIPT1	RAB30-DT	0.220012	1.76028e-05	postive
CDKN2A	RAB30-DT	0.254929	5.84145e-07	postive
SLC31A1	RAB30-DT	-0.199916	9.91708e-05	negative
FDX1	NOP53-AS1	-0.203398	7.43682e-05	negative
LIPT1	NOP53-AS1	0.216597	2.38917e-05	postive
MTF1	NOP53-AS1	0.17773	0.000554054	postive
ATP7B	NOP53-AS1	0.255503	5.49931e-07	postive
LIPT1	MAP3K14-AS1	0.308128	1.14536e-09	postive
DLD	MAP3K14-AS1	0.198081	0.00011518	postive
MTF1	MAP3K14-AS1	0.454977	1.6537e-20	postive
GLS	MAP3K14-AS1	0.500113	4.60398e-25	postive
CDKN2A	MAP3K14-AS1	0.181607	0.00041595	postive
ATP7A	MAP3K14-AS1	0.528713	2.54636e-28	postive
CDKN2A	PARD6G-AS1	0.369884	1.43438e-13	postive
FDX1	AL590705.1	-0.264422	2.1119e-07	negative
PDHB	AL590705.1	0.237215	3.50889e-06	postive
CDKN2A	AL590705.1	0.204057	7.03866e-05	postive
GLS	AC006538.1	0.204471	6.79914e-05	postive
CDKN2A	AC006538.1	0.282578	2.69427e-08	postive
ATP7A	AC006538.1	0.252279	7.70532e-07	postive
SLC31A1	AC006538.1	-0.182778	0.000381022	negative
CDKN2A	AC012360.2	-0.197507	0.000120673	negative
LIPT1	INE1	0.313745	5.48393e-10	postive
DLD	INE1	0.193212	0.000170242	postive
MTF1	INE1	0.342318	1.01311e-11	postive
GLS	INE1	0.429038	3.51527e-18	postive
ATP7A	INE1	0.393896	2.48623e-15	postive
DLD	AC100814.2	-0.191468	0.000195367	negative
SLC31A1	AC100814.2	-0.219016	1.92524e-05	negative
FDX1	AC104041.1	-0.174989	0.000676187	negative
CDKN2A	AC104041.1	0.288707	1.29919e-08	postive
DLAT	AC064807.1	0.202847	7.78601e-05	postive
MTF1	AC064807.1	0.238556	3.07802e-06	postive
ATP7A	AC064807.1	0.217569	2.1912e-05	postive
ATP7B	AC064807.1	0.216107	2.4951e-05	postive
FDX1	MINCR	-0.171399	0.00087389	negative
SLC31A1	MINCR	-0.204848	6.58752e-05	negative
LIPT1	AC098484.2	0.192251	0.000183675	postive
MTF1	AC098484.2	0.190088	0.000217658	postive
CDKN2A	AC098484.2	0.25428	6.25324e-07	postive
FDX1	AC060766.4	-0.220293	1.71628e-05	negative
LIPT1	AC060766.4	0.326708	9.44225e-11	postive
MTF1	AC060766.4	0.218061	2.09723e-05	postive
GLS	AC060766.4	0.507524	7.05304e-26	postive
ATP7A	AC060766.4	0.303839	1.98899e-09	postive
ATP7B	AC060766.4	-0.179385	0.00049059	negative
SLC31A1	AC060766.4	-0.261278	2.97133e-07	negative
FDX1	AC012073.1	-0.209156	4.57144e-05	negative
LIPT1	AC012073.1	0.25274	7.34449e-07	postive
PDHA1	AC012073.1	0.171418	0.000872735	postive
MTF1	AC012073.1	0.199369	0.000103713	postive
GLS	AC012073.1	0.21474	2.81506e-05	postive
CDKN2A	AC012073.1	0.284828	2.06551e-08	postive
ATP7A	AC012073.1	0.175535	0.000650036	postive
FDX1	THUMPD3-AS1	-0.251783	8.11272e-07	negative
LIPT1	THUMPD3-AS1	0.416335	4.11989e-17	postive
PDHB	THUMPD3-AS1	0.202298	8.14934e-05	postive
GLS	THUMPD3-AS1	0.291456	9.31327e-09	postive
CDKN2A	THUMPD3-AS1	0.26125	2.9801e-07	postive
SLC31A1	THUMPD3-AS1	-0.22989	7.07964e-06	negative
PDHA1	AL445493.3	-0.206777	5.59875e-05	negative
LIPT1	AC005253.1	0.251707	8.1766e-07	postive
MTF1	AC005253.1	0.389075	5.7648e-15	postive
GLS	AC005253.1	0.461613	3.89297e-21	postive
CDKN2A	AC005253.1	0.259508	3.59406e-07	postive
ATP7A	AC005253.1	0.389773	5.10806e-15	postive
DLAT	AL451069.1	0.214166	2.96074e-05	postive
LIAS	RABGAP1L-DT	0.231558	6.04597e-06	postive
GLS	RABGAP1L-DT	-0.172662	0.000798939	negative
MTF1	AP003170.3	0.220188	1.73252e-05	postive
GLS	AP003170.3	0.251392	8.44804e-07	postive
CDKN2A	AP003170.3	0.174282	0.000711467	postive
ATP7A	AP003170.3	0.20248	8.0273e-05	postive
LIPT1	AC093495.1	0.213726	3.07721e-05	postive
MTF1	AC093495.1	0.354206	1.69905e-12	postive
GLS	AC093495.1	0.260058	3.38817e-07	postive
ATP7A	AC093495.1	0.342693	9.58717e-12	postive
ATP7B	AC093495.1	0.211184	3.83918e-05	postive
LIPT1	AC010168.2	0.36809	1.91654e-13	postive
MTF1	AC010168.2	0.305442	1.61987e-09	postive
GLS	AC010168.2	0.324795	1.23055e-10	postive
ATP7A	AC010168.2	0.279651	3.79349e-08	postive
FDX1	AC092119.2	-0.202017	8.34125e-05	negative
LIPT1	AC092119.2	0.370059	1.39434e-13	postive
MTF1	AC092119.2	0.185887	0.000301041	postive
GLS	AC092119.2	0.305961	1.51545e-09	postive
ATP7A	AC092119.2	0.177848	0.000549279	postive
SLC31A1	AC092119.2	-0.185039	0.000321137	negative
LIPT1	WASHC5-AS1	0.207765	5.14808e-05	postive
MTF1	WASHC5-AS1	0.300028	3.22396e-09	postive
GLS	WASHC5-AS1	0.260415	3.26049e-07	postive
ATP7A	WASHC5-AS1	0.324042	1.36516e-10	postive
ATP7B	WASHC5-AS1	0.205092	6.45392e-05	postive
MTF1	HCG11	0.182794	0.00038054	postive
GLS	HCG11	0.332403	4.24327e-11	postive
ATP7A	HCG11	0.356145	1.26078e-12	postive
FDX1	PRANCR	-0.173367	0.00075973	negative
LIPT1	PRANCR	0.286155	1.76407e-08	postive
GLS	PRANCR	0.229546	7.31294e-06	postive
CDKN2A	PRANCR	0.265204	1.93856e-07	postive
SLC31A1	PRANCR	-0.220875	1.62824e-05	negative
LIAS	AC104825.1	0.238548	3.08053e-06	postive
LIPT1	AC104825.1	0.231448	6.10945e-06	postive
GLS	AC104825.1	0.170051	0.000961037	postive
MTF1	AL122035.2	0.22279	1.36818e-05	postive
MTF1	SSBP3-AS1	0.398339	1.13126e-15	postive
GLS	SSBP3-AS1	0.195935	0.00013699	postive
ATP7A	SSBP3-AS1	0.255408	5.5548e-07	postive
GLS	LINC01124	-0.243972	1.79934e-06	negative
LIPT1	AC253576.2	0.395784	1.78151e-15	postive
MTF1	AC253576.2	0.22167	1.51506e-05	postive
GLS	AC253576.2	0.371502	1.10279e-13	postive
CDKN2A	AC253576.2	0.242336	2.11902e-06	postive
ATP7A	AC253576.2	0.209877	4.29704e-05	postive
LIPT1	AC007405.4	0.312644	6.34329e-10	postive
DLAT	AC007405.4	0.195362	0.000143434	postive
PDHB	AC007405.4	0.190856	0.000204974	postive
MTF1	AC007405.4	0.215265	2.68789e-05	postive
ATP7A	AC007405.4	0.244042	1.78673e-06	postive
ATP7B	AC007405.4	0.173041	0.000777642	postive
MTF1	AC114947.2	-0.180921	0.000437769	negative
LIPT1	AC021078.1	0.356911	1.11982e-12	postive
MTF1	AC021078.1	0.366267	2.56774e-13	postive
GLS	AC021078.1	0.400747	7.34614e-16	postive
ATP7A	AC021078.1	0.330446	5.59597e-11	postive
CDKN2A	TYMSOS	0.198868	0.000108039	postive
PDHB	TMEM132D-AS1	0.182312	0.000394576	postive
CDKN2A	DCST1-AS1	0.23608	3.91787e-06	postive
ATP7B	DCST1-AS1	-0.183821	0.000352204	negative
LIPT1	AC027271.1	0.330495	5.55767e-11	postive
GLS	AC027271.1	0.282228	2.80735e-08	postive
CDKN2A	AC027271.1	0.193479	0.000166673	postive
SLC31A1	AC027271.1	-0.22559	1.05782e-05	negative
GLS	AC116447.1	0.185797	0.000303109	postive
DLD	AC024075.1	0.346472	5.47545e-12	postive
MTF1	AC024075.1	0.401425	6.50132e-16	postive
GLS	AC024075.1	0.276429	5.50299e-08	postive
ATP7A	AC024075.1	0.39693	1.45384e-15	postive
ATP7B	AC024075.1	0.426335	5.98707e-18	postive
SLC31A1	AC024075.1	0.258592	3.96349e-07	postive
DLD	AC004918.5	0.243527	1.88135e-06	postive
MTF1	AC004918.5	0.180552	0.000449975	postive
GLS	AC004918.5	0.304983	1.71815e-09	postive
ATP7A	AC004918.5	0.291021	9.82031e-09	postive
DLAT	AC005476.2	-0.18506	0.000320621	negative
GLS	AC005476.2	-0.226794	9.46007e-06	negative
MTF1	AC008735.1	0.305365	1.63597e-09	postive
GLS	AC008735.1	0.279267	3.96637e-08	postive
ATP7A	AC008735.1	0.280687	3.36232e-08	postive
PDHB	LINC02266	0.184501	0.000334535	postive
FDX1	AC022211.4	-0.235247	4.24664e-06	negative
LIPT1	AC022211.4	0.253189	7.00892e-07	postive
MTF1	AC022211.4	0.331884	4.56759e-11	postive
GLS	AC022211.4	0.296566	4.96955e-09	postive
CDKN2A	AC022211.4	0.399715	8.84324e-16	postive
ATP7A	AC022211.4	0.351797	2.4548e-12	postive
MTF1	BX322234.1	0.237425	3.43763e-06	postive
GLS	BX322234.1	0.444326	1.57883e-19	postive
ATP7A	BX322234.1	0.351744	2.4746e-12	postive
FDX1	AC008764.8	-0.190483	0.000211042	negative
LIPT1	AC008764.8	0.497155	9.61151e-25	postive
MTF1	AC008764.8	0.335128	2.8773e-11	postive
GLS	AC008764.8	0.514801	1.06848e-26	postive
CDKN2A	AC008764.8	0.171423	0.00087243	postive
ATP7A	AC008764.8	0.304043	1.93797e-09	postive
SLC31A1	AC008764.8	-0.184067	0.000345706	negative
FDX1	ABALON	-0.194854	0.000149379	negative
LIPT1	ABALON	0.246364	1.41381e-06	postive
DLD	ABALON	0.242093	2.17097e-06	postive
DLAT	ABALON	0.221113	1.5936e-05	postive
MTF1	ABALON	0.333757	3.50017e-11	postive
GLS	ABALON	0.485672	1.56577e-23	postive
ATP7A	ABALON	0.473312	2.81195e-22	postive
GLS	AL035701.1	0.202396	8.08282e-05	postive
CDKN2A	AL035701.1	0.221454	1.54513e-05	postive
FDX1	AC139768.1	-0.263652	2.29704e-07	negative
LIPT1	AC139768.1	0.266335	1.71212e-07	postive
GLS	AC139768.1	0.304815	1.75572e-09	postive
CDKN2A	AC139768.1	0.207089	5.45253e-05	postive
ATP7A	AC139768.1	0.24041	2.56506e-06	postive
SLC31A1	AC139768.1	-0.314806	4.7634e-10	negative
FDX1	UBAC2-AS1	-0.182204	0.000397776	negative
PDHB	UBAC2-AS1	0.198881	0.000107925	postive
CDKN2A	UBAC2-AS1	0.29201	8.70583e-09	postive
CDKN2A	AC110285.2	0.23845	3.1102e-06	postive
GLS	AC244100.4	-0.20987	4.29966e-05	negative
FDX1	B4GALT1-AS1	0.259491	3.6004e-07	postive
GLS	B4GALT1-AS1	-0.283001	2.56346e-08	negative
ATP7A	B4GALT1-AS1	-0.243705	1.84812e-06	negative
SLC31A1	B4GALT1-AS1	0.278765	4.2042e-08	postive
DLD	AC011374.2	-0.304622	1.79967e-09	negative
GLS	AC011374.2	-0.177763	0.000552738	negative
ATP7A	AC011374.2	-0.20312	7.6115e-05	negative
SLC31A1	AC011374.2	-0.245123	1.60281e-06	negative
FDX1	SNHG17	-0.288269	1.36946e-08	negative
GLS	SNHG17	0.184748	0.000328311	postive
CDKN2A	SNHG17	0.268706	1.31686e-07	postive
SLC31A1	SNHG17	-0.37328	8.24752e-14	negative
FDX1	AC004846.2	-0.194034	0.000159483	negative
LIPT1	AC004846.2	0.300472	3.04849e-09	postive
MTF1	AC004846.2	0.223847	1.24205e-05	postive
GLS	AC004846.2	0.364523	3.39135e-13	postive
CDKN2A	AC004846.2	0.242283	2.13017e-06	postive
ATP7A	AC004846.2	0.194114	0.000158472	postive
SLC31A1	AC004846.2	-0.307475	1.24644e-09	negative
FDX1	AC007014.2	-0.198549	0.000110885	negative
PDHA1	AC007014.2	0.186104	0.000296101	postive
CDKN2A	AC007014.2	0.213826	3.05039e-05	postive
SLC31A1	AC007014.2	-0.190873	0.000204697	negative
CDKN2A	AC067838.1	0.21909	1.91254e-05	postive
SLC31A1	AC067838.1	-0.218865	1.95151e-05	negative
ATP7B	OLMALINC	0.184573	0.00033272	postive
MTF1	AC068875.1	0.21073	3.99262e-05	postive
LIPT1	AC005674.2	0.207757	5.15152e-05	postive
GLS	AC005674.2	0.232713	5.41636e-06	postive
DLD	SOX9-AS1	-0.185555	0.000308769	negative
ATP7B	AC027117.2	0.178795	0.000512396	postive
DLAT	C5orf66	0.193341	0.000168504	postive
ATP7B	C5orf66	0.253346	6.89503e-07	postive
LIPT1	DYRK3-AS1	0.253874	6.52466e-07	postive
CDKN2A	DYRK3-AS1	0.277587	4.81674e-08	postive
ATP7B	DYRK3-AS1	-0.177355	0.000569457	negative
CDKN2A	LINC00513	0.298568	3.872e-09	postive
CDKN2A	AC018413.1	0.229589	7.28372e-06	postive
DLD	AC025917.1	0.176015	0.000627809	postive
MTF1	AC025917.1	0.245421	1.55536e-06	postive
GLS	AC025917.1	0.205102	6.44833e-05	postive
ATP7A	AC025917.1	0.227172	9.13336e-06	postive
ATP7B	AC025917.1	0.278422	4.37414e-08	postive
SLC31A1	AC025917.1	0.282384	2.7562e-08	postive
GLS	BACH1-IT2	0.183808	0.000352563	postive
CDKN2A	BACH1-IT2	0.389868	5.02443e-15	postive
LIPT1	AC024060.2	0.314282	5.10714e-10	postive
DLD	AC024060.2	-0.203726	7.23646e-05	negative
GLS	AC024060.2	0.266988	1.59298e-07	postive
CDKN2A	AC024060.2	0.244218	1.75543e-06	postive
SLC31A1	AC024060.2	-0.33866	1.72873e-11	negative
LIPT1	AC005306.1	0.243933	1.80648e-06	postive
MTF1	AC005306.1	0.237315	3.475e-06	postive
GLS	AC005306.1	0.217264	2.25169e-05	postive
CDKN2A	AC005306.1	0.288302	1.36404e-08	postive
ATP7A	AC005306.1	0.179568	0.000484	postive
CDKN2A	AC123912.1	0.260583	3.20219e-07	postive
FDX1	MIR210HG	-0.22409	1.21462e-05	negative
MTF1	MIR210HG	0.209379	4.48502e-05	postive
CDKN2A	MIR210HG	0.353435	1.912e-12	postive
ATP7A	MIR210HG	0.210042	4.23654e-05	postive
LIPT1	C6orf99	0.170126	0.000955931	postive
GLS	C6orf99	0.310163	8.7875e-10	postive
FDX1	AL160006.1	-0.241741	2.24813e-06	negative
LIPT1	AL160006.1	0.299304	3.53105e-09	postive
MTF1	AL160006.1	0.438289	5.47858e-19	postive
ATP7A	AL160006.1	0.188043	0.000255096	postive
FDX1	AC092118.2	-0.179827	0.00047481	negative
LIPT1	AC092118.2	0.373223	8.32536e-14	postive
GLS	AC092118.2	0.345659	6.18035e-12	postive
SLC31A1	AC092118.2	-0.215315	2.67608e-05	negative
ATP7B	U62317.1	-0.201298	8.85177e-05	negative
GLS	AC027020.2	0.305027	1.70848e-09	postive
ATP7A	AC027020.2	0.244646	1.68161e-06	postive
FDX1	AC011899.2	-0.182553	0.000387511	negative
MTF1	AC011899.2	0.239401	2.83319e-06	postive
GLS	AC011899.2	0.247346	1.27964e-06	postive
ATP7A	AC011899.2	0.307177	1.29541e-09	postive
MTF1	LINC02818	0.302385	2.3935e-09	postive
ATP7A	LINC02818	0.19877	0.000108905	postive
CDKN2A	AC087222.1	0.172574	0.000803972	postive
ATP7A	AC087222.1	0.17733	0.00057052	postive
ATP7B	AC087222.1	0.255272	5.63498e-07	postive
LIPT1	AL158212.3	0.176627	0.000600521	postive
MTF1	AL158212.3	0.32272	1.63677e-10	postive
GLS	AL158212.3	0.201698	8.56412e-05	postive
ATP7A	AL158212.3	0.21469	2.82759e-05	postive
ATP7B	AL158212.3	0.175833	0.000636132	postive
FDX1	LINC02035	-0.207419	5.30177e-05	negative
LIPT1	LINC02035	0.416563	3.94564e-17	postive
DLD	LINC02035	0.212505	3.4233e-05	postive
PDHA1	LINC02035	0.208925	4.66298e-05	postive
MTF1	LINC02035	0.43767	6.21557e-19	postive
GLS	LINC02035	0.522467	1.39274e-27	postive
ATP7A	LINC02035	0.517086	5.85333e-27	postive
FDX1	AL161729.4	-0.204908	6.55461e-05	negative
LIPT1	AL161729.4	0.309826	9.18282e-10	postive
MTF1	AL161729.4	0.199684	0.00010107	postive
GLS	AL161729.4	0.244811	1.65384e-06	postive
CDKN2A	AL161729.4	0.317859	3.16646e-10	postive
SLC31A1	AL161729.4	-0.242955	1.99214e-06	negative
FDX1	OVOL1-AS1	0.197887	0.00011701	postive
LIPT1	AC004908.3	0.375024	6.19124e-14	postive
MTF1	AC004908.3	0.190083	0.00021774	postive
GLS	AC004908.3	0.364297	3.51558e-13	postive
CDKN2A	AC004908.3	0.175744	0.000640264	postive
ATP7A	AC004908.3	0.20572	6.12182e-05	postive
ATP7B	AC147067.2	-0.180145	0.000463744	negative
ATP7B	AC092296.4	0.195439	0.000142546	postive
LIPT1	AC010487.1	0.296834	4.80681e-09	postive
GLS	AC010487.1	0.282658	2.66901e-08	postive
SLC31A1	AC010487.1	-0.258622	3.95083e-07	negative
LIAS	AL136304.1	0.193077	0.000172073	postive
LIPT1	AL136304.1	0.213428	3.15852e-05	postive
SLC31A1	AL136304.1	-0.207587	5.22675e-05	negative
LIPT1	OR2A1-AS1	0.190302	0.000214044	postive
MTF1	OR2A1-AS1	0.353609	1.86181e-12	postive
GLS	OR2A1-AS1	0.27638	5.53431e-08	postive
ATP7A	OR2A1-AS1	0.296657	4.91334e-09	postive
FDX1	LINC01004	-0.211194	3.83583e-05	negative
LIPT1	LINC01004	0.405538	3.07913e-16	postive
MTF1	LINC01004	0.246242	1.43141e-06	postive
GLS	LINC01004	0.391874	3.54325e-15	postive
CDKN2A	LINC01004	0.200804	9.21966e-05	postive
ATP7A	LINC01004	0.242934	1.99631e-06	postive
SLC31A1	LINC01004	-0.193623	0.000164772	negative
LIPT1	AC068888.1	0.279947	3.6651e-08	postive
DLD	AC068888.1	0.181373	0.00042328	postive
GLS	AC068888.1	0.254342	6.21268e-07	postive
LIPT1	AL358072.1	0.363268	4.13876e-13	postive
MTF1	AL358072.1	0.182753	0.000381731	postive
GLS	AL358072.1	0.223476	1.28501e-05	postive
FDX1	AL031775.1	0.18574	0.000304437	postive
LIPT1	AC020594.1	0.217735	2.15907e-05	postive
DLD	AC020594.1	-0.250188	9.56576e-07	negative
ATP7B	AC020594.1	-0.234986	4.35477e-06	negative
SLC31A1	AC020594.1	-0.305487	1.61071e-09	negative
LIPT1	AC026355.2	0.267189	1.558e-07	postive
MTF1	AC011477.2	0.177761	0.000552817	postive
GLS	AC011477.2	0.297098	4.65153e-09	postive
CDKN2A	AC011477.2	0.182482	0.000389584	postive
ATP7A	AC011477.2	0.23494	4.37412e-06	postive
DLD	AL139035.1	0.214328	2.91889e-05	postive
MTF1	AL139035.1	0.332233	4.34667e-11	postive
ATP7A	AL139035.1	0.256777	4.80697e-07	postive
ATP7B	AL139035.1	0.276471	5.47676e-08	postive
SLC31A1	AL139035.1	0.353691	1.83872e-12	postive
FDX1	AC092115.4	-0.180831	0.000440739	negative
GLS	AC004816.2	-0.211012	3.8967e-05	negative
ATP7A	AC004816.2	-0.19431	0.00015601	negative
FDX1	U91324.1	0.17259	0.000803056	postive
DLD	U91324.1	-0.208572	4.80583e-05	negative
GLS	U91324.1	-0.257245	4.57439e-07	negative
ATP7A	U91324.1	-0.206476	5.74295e-05	negative
PDHB	LINC00880	0.178072	0.000540334	postive
SLC31A1	LINC00880	0.244295	1.74206e-06	postive
LIPT1	AL133367.1	0.19944	0.000103108	postive
DLD	AL133367.1	0.265715	1.83297e-07	postive
PDHA1	AL133367.1	0.201103	8.99537e-05	postive
MTF1	AL133367.1	0.215813	2.56088e-05	postive
GLS	AL133367.1	0.258584	3.96703e-07	postive
ATP7A	AL133367.1	0.272927	8.20152e-08	postive
FDX1	AC008610.1	-0.207485	5.27225e-05	negative
ATP7B	AC008610.1	-0.203972	7.08925e-05	negative
SLC31A1	AC008610.1	-0.341959	1.06808e-11	negative
LIPT1	CBR3-AS1	0.22886	7.80029e-06	postive
MTF1	CBR3-AS1	0.232979	5.28049e-06	postive
GLS	CBR3-AS1	0.360018	6.90394e-13	postive
ATP7A	CBR3-AS1	0.20983	4.31464e-05	postive
LIPT1	EIF2AK3-DT	0.462721	3.04855e-21	postive
PDHB	EIF2AK3-DT	0.173983	0.000726917	postive
MTF1	EIF2AK3-DT	0.268576	1.33596e-07	postive
FDX1	AC007773.1	-0.231465	6.0995e-06	negative
CDKN2A	AC007773.1	0.26135	2.94841e-07	postive
SLC31A1	AC007773.1	-0.277282	4.98929e-08	negative
DLD	AC079210.1	-0.266611	1.66077e-07	negative
PDHA1	UCA1	0.203937	7.10984e-05	postive
GLS	UCA1	0.200517	9.43992e-05	postive
ATP7A	UCA1	0.173664	0.000743748	postive
LIPT1	RRN3P2	0.193112	0.000171593	postive
GLS	RRN3P2	0.241616	2.27624e-06	postive
ATP7A	RRN3P2	0.238632	3.05517e-06	postive
LIPT1	AC068620.2	0.321456	1.94547e-10	postive
GLS	AC068620.2	0.200829	9.20051e-05	postive
CDKN2A	AC068620.2	0.188298	0.000250135	postive
MTF1	AC015849.3	0.331191	5.03793e-11	postive
GLS	AC015849.3	0.338212	1.84496e-11	postive
ATP7A	AC015849.3	0.384119	1.34932e-14	postive
ATP7B	AC015849.3	0.255465	5.52153e-07	postive
FDX1	ZNNT1	-0.26053	3.22072e-07	negative
LIPT1	ZNNT1	0.274474	6.8813e-08	postive
GLS	ZNNT1	0.210011	4.24808e-05	postive
SLC31A1	ZNNT1	-0.347632	4.6034e-12	negative
LIAS	AC092279.1	0.192132	0.000185411	postive
PDHB	AC092279.1	0.204422	6.82726e-05	postive
DLD	AL136295.2	-0.221007	1.60902e-05	negative
DLAT	AL136295.2	-0.179805	0.000475603	negative
CDKN2A	AL136295.2	0.259914	3.44084e-07	postive
ATP7B	AL136295.2	-0.240961	2.4289e-06	negative
SLC31A1	AL136295.2	-0.262285	2.66465e-07	negative
SLC31A1	TONSL-AS1	-0.192003	0.000187309	negative
FDX1	LINC00653	-0.196421	0.000131735	negative
LIPT1	LINC00653	0.494366	1.91144e-24	postive
MTF1	LINC00653	0.303329	2.12276e-09	postive
GLS	LINC00653	0.34489	6.92894e-12	postive
CDKN2A	LINC00653	0.193897	0.000161228	postive
ATP7A	LINC00653	0.26515	1.95009e-07	postive
LIPT1	AC092809.5	0.179386	0.000490554	postive
GLS	AC092809.5	0.238582	3.07026e-06	postive
CDKN2A	AC092809.5	0.338264	1.83116e-11	postive
DLD	AC004112.1	0.416231	4.20194e-17	postive
MTF1	AC004112.1	0.291795	8.93663e-09	postive
ATP7A	AC004112.1	0.334289	3.24406e-11	postive
ATP7B	AC004112.1	0.190332	0.000213555	postive
SLC31A1	AC004112.1	0.206284	5.83726e-05	postive
LIPT1	SEMA3F-AS1	0.2399	2.69725e-06	postive
MTF1	SEMA3F-AS1	0.266683	1.64768e-07	postive
GLS	SEMA3F-AS1	0.217621	2.18108e-05	postive
CDKN2A	SEMA3F-AS1	0.244053	1.78484e-06	postive
ATP7A	SEMA3F-AS1	0.18247	0.00038992	postive
DLD	SLCO4A1-AS1	0.192443	0.000180919	postive
FDX1	AC104809.1	0.21393	3.02254e-05	postive
FDX1	AC087741.1	-0.247559	1.25216e-06	negative
LIPT1	AC087741.1	0.40793	1.98431e-16	postive
MTF1	AC087741.1	0.197777	0.000118058	postive
GLS	AC087741.1	0.183912	0.000349802	postive
CDKN2A	AC087741.1	0.249999	9.75421e-07	postive
SLC31A1	AC087741.1	-0.212099	3.54631e-05	negative
LIPT1	PIK3IP1-AS1	0.21164	3.6905e-05	postive
GLS	PIK3IP1-AS1	0.195241	0.000144827	postive
MTF1	AC008897.3	-0.188585	0.00024463	negative
ATP7A	AC008897.3	-0.206065	5.94592e-05	negative
FDX1	AC009159.3	0.244345	1.73327e-06	postive
GLS	AC009159.3	-0.22677	9.48188e-06	negative
SLC31A1	AC009159.3	0.198675	0.000109753	postive
FDX1	AC087273.2	-0.177243	0.000574152	negative
DLD	AC025271.4	-0.175842	0.000635726	negative
CDKN2A	AC025271.4	0.199782	0.000100261	postive
FDX1	AC132192.2	-0.177375	0.00056864	negative
LIPT1	AC132192.2	0.323388	1.49353e-10	postive
CDKN2A	AC132192.2	0.245167	1.59565e-06	postive
SLC31A1	AC132192.2	-0.267088	1.57553e-07	negative
FDX1	AC008115.3	-0.174788	0.000686051	negative
LIPT1	AC008115.3	0.218432	2.02882e-05	postive
MTF1	AC008115.3	0.326496	9.724e-11	postive
GLS	AC008115.3	0.208047	5.02578e-05	postive
CDKN2A	AC008115.3	0.189249	0.000232351	postive
ATP7A	AC008115.3	0.298461	3.92392e-09	postive
PDHB	NINJ2-AS1	0.176888	0.00058922	postive
ATP7B	NINJ2-AS1	0.238091	3.22131e-06	postive
DLD	RAP2C-AS1	0.253996	6.44233e-07	postive
MTF1	RAP2C-AS1	0.341369	1.16454e-11	postive
ATP7A	RAP2C-AS1	0.328353	7.50674e-11	postive
SLC31A1	RAP2C-AS1	0.380209	2.61264e-14	postive
LIPT1	AC127024.4	0.341502	1.14215e-11	postive
MTF1	AC127024.4	0.300107	3.19215e-09	postive
GLS	AC127024.4	0.415567	4.76534e-17	postive
CDKN2A	AC127024.4	0.201627	8.61432e-05	postive
ATP7A	AC127024.4	0.360799	6.10803e-13	postive
FDX1	LINC02362	0.30401	1.94607e-09	postive
LIPT1	LINC02362	-0.251221	8.59866e-07	negative
GLS	LINC02362	-0.216352	2.44171e-05	negative
SLC31A1	LINC02362	0.261927	2.76999e-07	postive
LIPT1	ZNF793-AS1	0.18284	0.000379227	postive
PDHB	ZNF793-AS1	0.176686	0.000597918	postive
CDKN2A	ZNF793-AS1	0.375748	5.4933e-14	postive
CDKN2A	AL451069.3	0.450258	4.53782e-20	postive
CDKN2A	AL110115.2	0.200826	9.20293e-05	postive
ATP7B	AL110115.2	-0.21351	3.13594e-05	negative
SLC31A1	AL110115.2	-0.222449	1.41142e-05	negative
LIPT1	AL354760.1	0.230098	6.94261e-06	postive
GLS	AL354760.1	0.208629	4.78238e-05	postive
CDKN2A	AL354760.1	0.250189	9.56526e-07	postive
SLC31A1	AL354760.1	-0.233442	5.05181e-06	negative
PDHB	LINC01980	0.21175	3.65532e-05	postive
CDKN2A	LINC01980	0.298798	3.76208e-09	postive
CDKN2A	AL391244.1	0.196727	0.000128525	postive
ATP7B	MIR4458HG	-0.216506	2.4085e-05	negative
SLC31A1	MIR4458HG	-0.268741	1.31167e-07	negative
FDX1	TTC28-AS1	-0.179347	0.00049198	negative
DLD	TTC28-AS1	-0.181398	0.000422501	negative
CDKN2A	TTC28-AS1	0.199445	0.000103066	postive
SLC31A1	TTC28-AS1	-0.216874	2.33107e-05	negative
LIPT1	AL358472.3	0.360413	6.48905e-13	postive
MTF1	AL358472.3	0.206763	5.60546e-05	postive
GLS	AL358472.3	0.328701	7.14995e-11	postive
CDKN2A	AL358472.3	0.281555	3.03765e-08	postive
ATP7B	AL358472.3	-0.201554	8.66663e-05	negative
SLC31A1	AL358472.3	-0.300685	2.96776e-09	negative
PDHA1	AC125603.1	0.213207	3.21992e-05	postive
FDX1	TMED2-DT	-0.177758	0.000552934	negative
LIPT1	TMED2-DT	0.262668	2.5563e-07	postive
GLS	TMED2-DT	0.173701	0.000741788	postive
CDKN2A	TMED2-DT	0.264328	2.1338e-07	postive
SLC31A1	TMED2-DT	-0.192704	0.000177225	negative
FDX1	AL445228.3	-0.210241	4.16457e-05	negative
LIPT1	AL445228.3	0.200843	9.18976e-05	postive
PDHA1	AL445228.3	0.249466	1.03039e-06	postive
CDKN2A	AL445228.3	0.242109	2.16747e-06	postive
ATP7B	AL445228.3	-0.180157	0.000463336	negative
SLC31A1	AL445228.3	-0.189942	0.000220149	negative
CDKN2A	LINC02404	0.21489	2.77821e-05	postive
LIPT1	LINC01956	0.217384	2.2278e-05	postive
DLD	LINC01956	0.171823	0.00084804	postive
PDHA1	LINC01956	0.320347	2.26235e-10	postive
GLS	LINC01956	0.302487	2.36255e-09	postive
SLC31A1	LINC01956	-0.23658	3.73227e-06	negative
DLD	SUCLG2-AS1	0.412652	8.24977e-17	postive
PDHB	SUCLG2-AS1	0.209893	4.29105e-05	postive
MTF1	SUCLG2-AS1	0.190323	0.000213705	postive
ATP7A	SUCLG2-AS1	0.179094	0.000501216	postive
ATP7B	SUCLG2-AS1	0.248568	1.12961e-06	postive
SLC31A1	SUCLG2-AS1	0.42477	8.13165e-18	postive
GLS	AC026765.3	-0.234561	4.53685e-06	negative
MTF1	AC244197.2	0.1981	0.000115009	postive
CDKN2A	AC244197.2	0.172122	0.000830211	postive
ATP7A	AC244197.2	0.179508	0.00048616	postive
LIPT1	AC007611.1	0.174092	0.000721253	postive
FDX1	AL121601.1	-0.237776	3.32202e-06	negative
CDKN2A	AL121601.1	0.210299	4.14399e-05	postive
SLC31A1	AL121601.1	-0.235721	4.05659e-06	negative
LIPT1	PPIC-AS1	0.270475	1.08092e-07	postive
DLD	PPIC-AS1	0.327167	8.85794e-11	postive
PDHA1	PPIC-AS1	0.243446	1.89665e-06	postive
MTF1	PPIC-AS1	0.328871	6.98238e-11	postive
GLS	PPIC-AS1	0.331504	4.81942e-11	postive
ATP7A	PPIC-AS1	0.379806	2.79557e-14	postive
GLS	AC147067.1	0.237989	3.25356e-06	postive
ATP7B	AC147067.1	-0.247852	1.21534e-06	negative
SLC31A1	AC147067.1	-0.303348	2.11752e-09	negative
CDKN2A	ADCY6-DT	0.289327	1.20569e-08	postive
ATP7B	ADCY6-DT	-0.188188	0.000252271	negative
GLS	HAGLR	0.303286	2.1343e-09	postive
ATP7A	HAGLR	0.177996	0.00054338	postive
FDX1	ARRDC1-AS1	-0.223047	1.33644e-05	negative
LIPT1	ARRDC1-AS1	0.315899	4.11801e-10	postive
CDKN2A	ARRDC1-AS1	0.397876	1.2286e-15	postive
DLD	AC011978.2	-0.264159	2.17347e-07	negative
LIPT1	AL512306.2	0.315855	4.14234e-10	postive
DLD	AL512306.2	-0.227645	8.73935e-06	negative
SLC31A1	AL512306.2	-0.18877	0.000241149	negative
DLAT	LINC01194	0.180807	0.000441501	postive
PDHA1	LINC01194	0.187433	0.000267386	postive
PDHB	LINC01194	0.222713	1.37781e-05	postive
CDKN2A	LINC01194	0.241828	2.22884e-06	postive
ATP7A	LINC01194	0.186296	0.000291776	postive
LIPT1	HM13-IT1	0.201639	8.60559e-05	postive
MTF1	HM13-IT1	0.337991	1.90497e-11	postive
GLS	HM13-IT1	0.346154	5.74159e-12	postive
ATP7A	HM13-IT1	0.334589	3.10799e-11	postive
LIPT1	AC122710.1	0.187497	0.000266067	postive
DLAT	AC122710.1	0.202551	7.97969e-05	postive
PDHB	AC122710.1	0.197656	0.000119229	postive
MTF1	AC122710.1	0.185006	0.000321942	postive
CDKN2A	AC122710.1	0.260172	3.34693e-07	postive
DLD	AC009275.1	0.194727	0.000150901	postive
CDKN2A	AC009275.1	0.240517	2.53795e-06	postive
ATP7B	AC009275.1	-0.201511	8.69729e-05	negative
SLC31A1	AC009275.1	-0.19086	0.000204915	negative
LIPT1	AP002478.1	0.189922	0.000220492	postive
DLAT	AP002478.1	0.235856	4.004e-06	postive
LIPT1	AC092953.2	0.265358	1.9061e-07	postive
MTF1	AC092953.2	0.231871	5.86902e-06	postive
GLS	AC092953.2	0.419054	2.45391e-17	postive
ATP7A	AC092953.2	0.36028	6.62614e-13	postive
FDX1	LINC02028	0.322766	1.62654e-10	postive
GLS	LINC02028	-0.30324	2.14697e-09	negative
ATP7A	LINC02028	-0.235885	3.99273e-06	negative
SLC31A1	LINC02028	0.220298	1.7155e-05	postive
LIPT1	HCG27	0.258584	3.96703e-07	postive
FDX1	LINC01106	-0.226035	1.01512e-05	negative
LIPT1	LINC01106	0.427224	5.02764e-18	postive
MTF1	LINC01106	0.34348	8.53776e-12	postive
GLS	LINC01106	0.405764	2.95433e-16	postive
CDKN2A	LINC01106	0.186424	0.000288926	postive
ATP7A	LINC01106	0.298572	3.87022e-09	postive
SLC31A1	LINC01106	-0.183097	0.000371967	negative
FDX1	AC011462.4	-0.283062	2.54506e-08	negative
LIPT1	AC011462.4	0.484204	2.22015e-23	postive
MTF1	AC011462.4	0.202547	7.98271e-05	postive
GLS	AC011462.4	0.448088	7.18076e-20	postive
CDKN2A	AC011462.4	0.233785	4.88838e-06	postive
ATP7A	AC011462.4	0.201198	8.92474e-05	postive
SLC31A1	AC011462.4	-0.306742	1.37031e-09	negative
LIPT1	AL157834.1	0.219365	1.86588e-05	postive
MTF1	AL022328.1	0.223823	1.24477e-05	postive
GLS	AL022328.1	0.21252	3.41875e-05	postive
ATP7A	AL022328.1	0.201382	8.79064e-05	postive
ATP7B	AL022328.1	0.173418	0.000756938	postive
LIPT1	LINC02614	0.255722	5.37375e-07	postive
MTF1	LINC02614	0.229167	7.57812e-06	postive
GLS	LINC02614	0.19092	0.000203948	postive
CDKN2A	LINC02614	0.287901	1.4315e-08	postive
ATP7A	LINC02614	0.201893	8.42725e-05	postive
FDX1	AC016065.1	-0.242987	1.98583e-06	negative
LIPT1	AC016065.1	0.448842	6.12469e-20	postive
PDHA1	AC016065.1	0.253902	6.50602e-07	postive
MTF1	AC016065.1	0.30435	1.86327e-09	postive
GLS	AC016065.1	0.436317	8.18081e-19	postive
CDKN2A	AC016065.1	0.199344	0.00010392	postive
ATP7A	AC016065.1	0.331412	4.88286e-11	postive
SLC31A1	AC016065.1	-0.196721	0.000128586	negative
MTF1	AP000786.1	0.208956	4.65043e-05	postive
GLS	AP000786.1	0.207109	5.44338e-05	postive
ATP7A	AP000786.1	0.314462	4.98664e-10	postive
GLS	STPG3-AS1	-0.269314	1.23066e-07	negative
GLS	AC011005.4	0.17942	0.000489305	postive
ATP7B	AC011005.4	0.297564	4.38905e-09	postive
FDX1	SNHG20	-0.262717	2.54293e-07	negative
LIPT1	SNHG20	0.412288	8.83158e-17	postive
MTF1	SNHG20	0.206024	5.96693e-05	postive
GLS	SNHG20	0.267806	1.45526e-07	postive
CDKN2A	SNHG20	0.266091	1.75862e-07	postive
ATP7A	SNHG20	0.210829	3.95856e-05	postive
SLC31A1	SNHG20	-0.210233	4.16755e-05	negative
LIPT1	CCDC28A-AS1	0.232471	5.54291e-06	postive
PDHB	CCDC28A-AS1	0.191706	0.000191737	postive
MTF1	CCDC28A-AS1	0.190413	0.000212206	postive
CDKN2A	CCDC28A-AS1	0.306134	1.48205e-09	postive
MTF1	LINC01132	0.233395	5.0746e-06	postive
GLS	LBX2-AS1	-0.274729	6.68404e-08	negative
ATP7B	LBX2-AS1	0.183149	0.000370512	postive
GLS	LINC02640	-0.208255	4.93741e-05	negative
PDHB	LINC02438	0.19911	0.000105926	postive
FDX1	AC068620.1	-0.194834	0.000149622	negative
LIPT1	AC068620.1	0.183296	0.00036645	postive
CDKN2A	AC068620.1	0.222802	1.36669e-05	postive
FDX1	SEMA6A-AS1	-0.175822	0.00063667	negative
LIPT1	SEMA6A-AS1	0.296858	4.79208e-09	postive
MTF1	SEMA6A-AS1	0.387877	7.08944e-15	postive
GLS	SEMA6A-AS1	0.345281	6.53805e-12	postive
ATP7A	SEMA6A-AS1	0.311784	7.10496e-10	postive
LIPT1	AC104794.3	0.386962	8.29883e-15	postive
MTF1	AC104794.3	0.297774	4.2759e-09	postive
GLS	AC104794.3	0.270514	1.07612e-07	postive
CDKN2A	AC104794.3	0.199054	0.000106413	postive
ATP7A	AC104794.3	0.180505	0.00045154	postive
FDX1	LINC00240	0.245108	1.60515e-06	postive
PDHA1	AC125603.2	0.229442	7.38501e-06	postive
DLD	LINC01361	0.177905	0.000546986	postive
MTF1	AC010761.4	0.27279	8.32995e-08	postive
GLS	AC010761.4	0.202066	8.30709e-05	postive
ATP7A	AC010761.4	0.213136	3.2401e-05	postive
LIAS	AC022424.1	0.225665	1.0505e-05	postive
DLAT	AC131391.1	0.186279	0.000292155	postive
FDX1	AC005899.8	-0.215736	2.57849e-05	negative
DLD	AC005899.8	-0.171307	0.000879619	negative
SLC31A1	AC005899.8	-0.238845	2.99219e-06	negative
SLC31A1	AL162586.1	0.189079	0.000235447	postive
LIPT1	AC009237.14	0.405955	2.85284e-16	postive
MTF1	AC009237.14	0.310002	8.97342e-10	postive
GLS	AC009237.14	0.252741	7.34384e-07	postive
ATP7A	AC009237.14	0.232627	5.46109e-06	postive
LIPT1	LINC01436	0.171293	0.000880471	postive
ATP7A	LINC01436	0.196634	0.000129491	postive
FDX1	AC016773.2	-0.216616	2.38505e-05	negative
LIPT1	AC016773.2	0.222641	1.38688e-05	postive
GLS	AC016773.2	0.265087	1.96359e-07	postive
CDKN2A	AC016773.2	0.377818	3.89709e-14	postive
SLC31A1	AC016773.2	-0.20637	5.79469e-05	negative
FDX1	AC012467.2	-0.194578	0.000152716	negative
LIPT1	AC012467.2	0.333221	3.77778e-11	postive
DLAT	AC012467.2	0.202246	8.18414e-05	postive
PDHB	AC012467.2	0.234703	4.47519e-06	postive
MTF1	AC012467.2	0.258047	4.20073e-07	postive
GLS	AC012467.2	0.307828	1.19082e-09	postive
CDKN2A	AC012467.2	0.270681	1.05626e-07	postive
ATP7A	AC012467.2	0.223959	1.22933e-05	postive
ATP7B	AC012467.2	0.204179	6.96733e-05	postive
FDX1	AC009961.1	-0.194887	0.000148984	negative
LIPT1	AC009961.1	0.344873	6.94678e-12	postive
GLS	AC009961.1	0.24519	1.59197e-06	postive
SLC31A1	AC009961.1	-0.202399	8.08086e-05	negative
LIAS	AP006285.1	0.173387	0.000758662	postive
SLC31A1	AP006285.1	0.169624	0.000990248	postive
FDX1	AL139286.1	-0.175126	0.000669546	negative
LIPT1	AL139286.1	0.232309	5.62933e-06	postive
MTF1	AL139286.1	0.208279	4.92748e-05	postive
CDKN2A	AL139286.1	0.309899	9.09544e-10	postive
SLC31A1	AL139286.1	-0.194352	0.00015549	negative
LIPT1	AC010643.1	0.169653	0.000988227	postive
PDHB	CEBPA-DT	0.196537	0.000130509	postive
CDKN2A	CEBPA-DT	0.234582	4.52781e-06	postive
MTF1	SLC25A21-AS1	0.171203	0.000886099	postive
CDKN2A	SLC25A21-AS1	0.194005	0.000159844	postive
FDX1	AC055822.1	-0.210876	3.94251e-05	negative
LIPT1	AC055822.1	0.208531	4.82271e-05	postive
DLD	AC055822.1	-0.248591	1.12707e-06	negative
GLS	AC055822.1	0.268855	1.29523e-07	postive
CDKN2A	AC055822.1	0.285437	1.92146e-08	postive
ATP7B	AC055822.1	-0.185727	0.000304747	negative
SLC31A1	AC055822.1	-0.386093	9.63333e-15	negative
LIPT1	LINC00668	0.214714	2.82149e-05	postive
MTF1	LINC00668	0.221261	1.5723e-05	postive
FDX1	AC013553.4	0.19908	0.00010619	postive
GLS	AC013553.4	-0.201878	8.43752e-05	negative
ATP7A	AL596244.1	0.224965	1.12059e-05	postive
FDX1	AC093788.1	-0.199263	0.000104611	negative
LIPT1	AC093788.1	0.371357	1.12914e-13	postive
MTF1	AC093788.1	0.18871	0.000242272	postive
GLS	AC093788.1	0.255824	5.31648e-07	postive
CDKN2A	AC093788.1	0.32908	6.78083e-11	postive
SLC31A1	AC093788.1	-0.222425	1.41451e-05	negative
LIPT1	AL033384.2	0.299296	3.53462e-09	postive
MTF1	AL033384.2	0.219464	1.84929e-05	postive
GLS	AL033384.2	0.443134	2.02257e-19	postive
ATP7A	AL033384.2	0.266477	1.68543e-07	postive
SLC31A1	AL033384.2	-0.201393	8.78282e-05	negative
GLS	SERPINB9P1	0.245958	1.47309e-06	postive
ATP7A	SERPINB9P1	0.184161	0.000343268	postive
GLS	AC006213.5	0.202764	7.84015e-05	postive
CDKN2A	AC006213.5	0.18686	0.000279429	postive
ATP7A	AC006213.5	0.224551	1.16422e-05	postive
ATP7B	AC006213.5	0.283269	2.48367e-08	postive
ATP7A	EGLN3-AS1	0.23317	5.18503e-06	postive
GLS	AC018521.5	-0.279616	3.80878e-08	negative
ATP7A	AC018521.5	-0.177171	0.000577184	negative
FDX1	AC016876.4	-0.181704	0.000412931	negative
DLD	AC016876.4	-0.179852	0.00047392	negative
CDKN2A	AC016876.4	0.174092	0.000721264	postive
SLC31A1	AC016876.4	-0.246475	1.39799e-06	negative
LIAS	AC006213.1	0.200381	9.5455e-05	postive
ATP7B	AC006213.1	0.200618	9.36184e-05	postive
FDX1	LINC01697	-0.173722	0.000740649	negative
FDX1	LINC00941	-0.186026	0.000297871	negative
LIPT1	LINC00941	0.405782	2.94491e-16	postive
MTF1	LINC00941	0.19817	0.000114354	postive
GLS	LINC00941	0.401327	6.6171e-16	postive
ATP7A	LINC00941	0.192938	0.000173976	postive
FDX1	AC022007.1	-0.180454	0.000453262	negative
LIPT1	AC022007.1	0.230022	6.99237e-06	postive
PDHA1	AC022007.1	0.1782	0.000535301	postive
PDHB	AC022007.1	0.187999	0.000255965	postive
CDKN2A	AC022007.1	0.323028	1.56929e-10	postive
SLC31A1	AC022007.1	-0.224436	1.17663e-05	negative
DLD	GAS6-DT	0.21235	3.46975e-05	postive
PDHA1	GAS6-DT	0.176891	0.000589075	postive
GLS	GAS6-DT	0.277126	5.07989e-08	postive
ATP7A	GAS6-DT	0.197077	0.000124939	postive
DLD	KIAA1671-AS1	0.220453	1.69169e-05	postive
SLC31A1	KIAA1671-AS1	0.177923	0.000546295	postive
LIPT1	MAP3K2-DT	0.220636	1.66384e-05	postive
CDKN2A	MAP3K2-DT	0.22053	1.67994e-05	postive
FDX1	PCAT7	0.17855	0.000521709	postive
SLC31A1	PCAT7	0.17143	0.000871955	postive
MTF1	AC080112.2	0.196318	0.000132833	postive
ATP7A	AC080112.2	0.199831	9.98615e-05	postive
ATP7B	AC080112.2	0.233658	4.94833e-06	postive
SLC31A1	AC080112.2	0.195322	0.000143893	postive
FDX1	AC004832.5	0.233038	5.2506e-06	postive
GLS	AC004832.5	-0.306458	1.42145e-09	negative
ATP7A	AC004832.5	-0.176092	0.000624304	negative
SLC31A1	AC004832.5	0.305068	1.69962e-09	postive
CDKN2A	AC006449.5	0.32017	2.31716e-10	postive
DLD	U91328.1	0.191842	0.000189701	postive
PDHB	U91328.1	0.252762	7.3277e-07	postive
SLC31A1	U91328.1	0.198015	0.000115803	postive
ATP7B	LIPE-AS1	-0.195079	0.000146724	negative
SLC31A1	LIPE-AS1	-0.194395	0.000154953	negative
LIPT1	AL132989.1	0.204423	6.82673e-05	postive
MTF1	AL132989.1	0.317292	3.41719e-10	postive
GLS	AL132989.1	0.299775	3.32803e-09	postive
ATP7A	AL132989.1	0.342886	9.31879e-12	postive
ATP7B	AL132989.1	0.194115	0.000158453	postive
DLD	AC090559.1	0.207052	5.46941e-05	postive
DLAT	AC090559.1	0.216716	2.36403e-05	postive
MTF1	AC090559.1	0.342097	1.04661e-11	postive
GLS	AC090559.1	0.349354	3.55365e-12	postive
ATP7A	AC090559.1	0.505152	1.29221e-25	postive
LIPT1	MIR3936HG	0.346514	5.44159e-12	postive
PDHA1	MIR3936HG	0.186074	0.000296779	postive
MTF1	MIR3936HG	0.183511	0.000360539	postive
GLS	MIR3936HG	0.4095	1.48436e-16	postive
ATP7A	MIR3936HG	0.189767	0.000223166	postive
CDKN2A	DSCR4	0.179668	0.000480442	postive
DLD	AC006213.4	-0.169988	0.000965249	negative
CDKN2A	AC006213.4	0.258872	3.84698e-07	postive
LIPT1	AC092164.1	0.208248	4.94039e-05	postive
DLD	AC092164.1	-0.16959	0.000992574	negative
FDX1	HCG18	-0.318725	2.81758e-10	negative
LIAS	HCG18	0.17062	0.000923275	postive
LIPT1	HCG18	0.437321	6.67292e-19	postive
DLAT	HCG18	0.250482	9.28018e-07	postive
MTF1	HCG18	0.321941	1.82077e-10	postive
GLS	HCG18	0.380828	2.35476e-14	postive
CDKN2A	HCG18	0.188298	0.000250125	postive
ATP7A	HCG18	0.448769	6.21948e-20	postive
ATP7B	HCG18	0.191871	0.000189264	postive
CDKN2A	SCGB1B2P	0.194264	0.000156588	postive
SLC31A1	SCGB1B2P	-0.17978	0.000476476	negative
PDHB	AC133528.1	-0.205433	6.27134e-05	negative
SLC31A1	AC133528.1	-0.223362	1.29845e-05	negative
LIPT1	SENCR	0.264127	2.18095e-07	postive
GLS	SENCR	0.366936	2.30705e-13	postive
SLC31A1	SENCR	-0.219626	1.82263e-05	negative
FDX1	SNHG25	-0.191882	0.000189096	negative
ATP7B	SNHG25	-0.17961	0.000482493	negative
SLC31A1	SNHG25	-0.306306	1.44948e-09	negative
LIPT1	LINC01578	0.207063	5.46438e-05	postive
GLS	LINC01578	0.255793	5.33375e-07	postive
CDKN2A	LINC01578	0.197695	0.000118844	postive
ATP7B	LINC01578	-0.200259	9.64185e-05	negative
SLC31A1	LINC01578	-0.387949	7.00235e-15	negative
GLS	AC022784.1	0.20661	5.67815e-05	postive
LIPT1	AL135999.1	0.235188	4.27096e-06	postive
MTF1	AL135999.1	0.235256	4.24309e-06	postive
FDX1	AC011921.1	-0.270387	1.09155e-07	negative
LIAS	AC011921.1	0.182418	0.000391439	postive
LIPT1	AC011921.1	0.378866	3.27197e-14	postive
MTF1	AC011921.1	0.218612	1.9963e-05	postive
GLS	AC011921.1	0.215447	2.64504e-05	postive
CDKN2A	AC011921.1	0.237349	3.46332e-06	postive
ATP7A	AC011921.1	0.260053	3.39011e-07	postive
LIPT1	AC016735.1	0.1908	0.000205878	postive
GLS	AC016735.1	0.387301	7.82945e-15	postive
ATP7A	AC016735.1	0.201861	8.44967e-05	postive
FDX1	AC004812.2	-0.282918	2.58843e-08	negative
LIPT1	AC004812.2	0.492382	3.1054e-24	postive
PDHA1	AC004812.2	0.222399	1.41782e-05	postive
MTF1	AC004812.2	0.194135	0.000158197	postive
GLS	AC004812.2	0.474238	2.27426e-22	postive
CDKN2A	AC004812.2	0.259504	3.59531e-07	postive
ATP7A	AC004812.2	0.262952	2.47864e-07	postive
SLC31A1	AC004812.2	-0.309878	9.12054e-10	negative
FDX1	LINC02875	-0.271588	9.53912e-08	negative
CDKN2A	LINC02875	0.221524	1.5353e-05	postive
FDX1	AC005332.5	-0.211057	3.88137e-05	negative
LIPT1	AC005332.5	0.30332	2.12507e-09	postive
MTF1	AC005332.5	0.294507	6.40983e-09	postive
GLS	AC005332.5	0.339081	1.62624e-11	postive
CDKN2A	AC005332.5	0.29522	5.87056e-09	postive
ATP7A	AC005332.5	0.308296	1.12071e-09	postive
GLS	AC087379.2	-0.205567	6.20126e-05	negative
MTF1	AP002761.4	0.20093	9.1244e-05	postive
DLD	AC000068.2	-0.204337	6.87571e-05	negative
CDKN2A	AC000068.2	0.232034	5.77835e-06	postive
SLC31A1	AC000068.2	-0.198557	0.000110809	negative
CDKN2A	GAS5-AS1	0.284613	2.11897e-08	postive
MTF1	AP005131.2	0.175605	0.000646748	postive
GLS	AP005131.2	0.206648	5.66e-05	postive
CDKN2A	AP005131.2	0.260168	3.3485e-07	postive
ATP7A	AP005131.2	0.169836	0.000975627	postive
CDKN2A	AP000553.2	0.266577	1.66706e-07	postive
CDKN2A	CD2BP2-DT	0.186766	0.000281446	postive
SLC31A1	LINC01952	-0.204346	6.87077e-05	negative
CDKN2A	Z98257.1	0.201565	8.65859e-05	postive
ATP7B	Z98257.1	-0.191271	0.000198408	negative
FDX1	AL121992.3	0.205713	6.12525e-05	postive
DLD	AL121992.3	-0.180414	0.00045459	negative
DLAT	AL121992.3	-0.218576	2.00274e-05	negative
GLS	AL121992.3	-0.250209	9.54542e-07	negative
ATP7A	AL121992.3	-0.254482	6.12214e-07	negative
FDX1	LINC00662	-0.202133	8.26137e-05	negative
LIPT1	LINC00662	0.300065	3.20901e-09	postive
DLD	LINC00662	0.182141	0.000399674	postive
PDHA1	LINC00662	0.186697	0.000282941	postive
MTF1	LINC00662	0.233717	4.92004e-06	postive
GLS	LINC00662	0.340558	1.31136e-11	postive
CDKN2A	LINC00662	0.287948	1.42336e-08	postive
ATP7A	LINC00662	0.321087	2.04565e-10	postive
MTF1	DSG2-AS1	0.196337	0.000132633	postive
GLS	DSG2-AS1	0.20151	8.69835e-05	postive
CDKN2A	DSG2-AS1	0.304279	1.88025e-09	postive
FDX1	AC026401.3	-0.325354	1.13908e-10	negative
LIPT1	AC026401.3	0.246932	1.33471e-06	postive
MTF1	AC026401.3	0.186714	0.000282585	postive
GLS	AC026401.3	0.214775	2.80653e-05	postive
CDKN2A	AC026401.3	0.61101	1.19451e-39	postive
ATP7A	AC026401.3	0.231113	6.30666e-06	postive
ATP7B	AC026401.3	-0.192877	0.000174811	negative
SLC31A1	AC026401.3	-0.247338	1.28066e-06	negative
DLD	AL359232.1	-0.173496	0.000752738	negative
PDHA1	AL359232.1	-0.227908	8.5275e-06	negative
GLS	AL359232.1	-0.337135	2.15569e-11	negative
ATP7A	AL359232.1	-0.199974	9.86987e-05	negative
PDHB	MROCKI	0.206414	5.77326e-05	postive
CDKN2A	MROCKI	0.373157	8.41499e-14	postive
LIAS	AP001198.2	0.351743	2.47498e-12	postive
PDHB	AP001198.2	0.237367	3.45714e-06	postive
DLD	LINC02593	0.17323	0.000767192	postive
PDHA1	LINC02593	0.193412	0.00016756	postive
GLS	LINC02593	0.27858	4.29492e-08	postive
ATP7A	LINC02593	0.189849	0.000221747	postive
DLD	AC109809.1	-0.222199	1.44391e-05	negative
DLAT	AC109809.1	-0.180225	0.000461025	negative
CDKN2A	AP002748.4	0.219486	1.84561e-05	postive
ATP7B	AP002748.4	-0.181259	0.000426909	negative
DLD	LINC02139	0.187629	0.00026339	postive
LIAS	HSD17B3-AS1	0.222615	1.39022e-05	postive
PDHB	HSD17B3-AS1	0.212439	3.44296e-05	postive
SLC31A1	HSD17B3-AS1	0.182644	0.000384868	postive
GLS	AL139275.2	0.212211	3.5119e-05	postive
CDKN2A	AL139275.2	0.189076	0.0002355	postive
LIPT1	U91328.3	0.209477	4.44718e-05	postive
GLS	U91328.3	0.211543	3.72171e-05	postive
CDKN2A	U91328.3	0.172888	0.000786178	postive
SLC31A1	U91328.3	-0.18544	0.00031149	negative
CDKN2A	AC093635.1	0.190572	0.000209571	postive
ATP7B	AC093635.1	-0.177383	0.000568309	negative
CDKN2A	AL035706.1	0.191777	0.000190669	postive
LIPT1	AL139349.1	0.252857	7.25592e-07	postive
MTF1	AL139349.1	0.211862	3.62012e-05	postive
GLS	AL139349.1	0.388078	6.84776e-15	postive
ATP7A	AL139349.1	0.234108	4.73908e-06	postive
ATP7B	FAM245A	0.352106	2.34209e-12	postive
FDX1	AC010186.3	-0.224496	1.17012e-05	negative
LIPT1	AC010186.3	0.24818	1.17538e-06	postive
PDHB	AC010186.3	0.172689	0.000797409	postive
MTF1	AC010186.3	0.265965	1.78319e-07	postive
GLS	AC010186.3	0.3626	4.60006e-13	postive
CDKN2A	AC010186.3	0.313487	5.6751e-10	postive
ATP7A	AC010186.3	0.485035	1.82227e-23	postive
DLAT	AC245060.2	0.199867	9.95663e-05	postive
MTF1	AC245060.2	0.264828	2.0201e-07	postive
GLS	AC245060.2	0.294421	6.47845e-09	postive
ATP7A	AC245060.2	0.376848	4.57899e-14	postive
ATP7B	AC245060.2	0.328757	7.09463e-11	postive
ATP7B	FAM78B-AS1	0.229773	7.15833e-06	postive
SLC31A1	FAM78B-AS1	0.253542	6.75544e-07	postive
LIPT1	AC009118.3	0.277064	5.11608e-08	postive
FDX1	LINC00641	-0.215909	2.53922e-05	negative
LIPT1	LINC00641	0.22692	9.35057e-06	postive
MTF1	LINC00641	0.335732	2.63827e-11	postive
GLS	LINC00641	0.351998	2.38072e-12	postive
ATP7A	LINC00641	0.349169	3.65433e-12	postive
ATP7B	LINC00641	0.192728	0.000176884	postive
LIPT1	AP005482.4	0.208611	4.78958e-05	postive
PDHB	AP005482.4	0.184585	0.000332406	postive
CDKN2A	AP005482.4	0.208527	4.82405e-05	postive
FDX1	GPRC5D-AS1	-0.290436	1.05419e-08	negative
LIPT1	GPRC5D-AS1	0.324422	1.29558e-10	postive
GLS	GPRC5D-AS1	0.237314	3.47511e-06	postive
SLC31A1	GPRC5D-AS1	-0.2398	2.72404e-06	negative
FDX1	AL121890.5	-0.184488	0.000334859	negative
LIAS	AL121890.5	0.17049	0.000931785	postive
LIPT1	AL121890.5	0.204774	6.6287e-05	postive
DLD	AL121890.5	-0.235285	4.23088e-06	negative
CDKN2A	AL121890.5	0.320852	2.11217e-10	postive
SLC31A1	AL121890.5	-0.179391	0.000490361	negative
LIPT1	AL365181.3	0.176256	0.000616933	postive
FDX1	NCOA7-AS1	0.287457	1.50968e-08	postive
SLC31A1	NCOA7-AS1	0.356024	1.28448e-12	postive
FDX1	AC006249.1	0.242063	2.17745e-06	postive
FDX1	AC002550.2	-0.224843	1.13335e-05	negative
LIPT1	AC002550.2	0.17251	0.000807633	postive
MTF1	AC002550.2	0.216489	2.41204e-05	postive
GLS	AC002550.2	0.241772	2.24134e-06	postive
CDKN2A	AC002550.2	0.210002	4.25135e-05	postive
ATP7B	AC002550.2	-0.205149	6.42291e-05	negative
SLC31A1	AC002550.2	-0.258877	3.84495e-07	negative
FDX1	AC012313.9	0.243385	1.90841e-06	postive
GLS	AC012313.9	-0.320241	2.295e-10	negative
ATP7A	AC012313.9	-0.200403	9.52846e-05	negative
LIPT1	PRKCZ-AS1	0.231134	6.29419e-06	postive
MTF1	PRKCZ-AS1	0.289487	1.18257e-08	postive
GLS	PRKCZ-AS1	0.285517	1.90331e-08	postive
CDKN2A	PRKCZ-AS1	0.271418	9.7235e-08	postive
ATP7A	PRKCZ-AS1	0.301213	2.77645e-09	postive
FDX1	AC106822.1	0.296035	5.30776e-09	postive
GLS	AC106822.1	-0.185726	0.000304778	negative
SLC31A1	AC106822.1	0.245483	1.54556e-06	postive
LIPT1	AL662844.4	0.184789	0.000327307	postive
CDKN2A	AL662844.4	0.187924	0.000257455	postive
FDX1	AC079174.2	-0.224087	1.21496e-05	negative
LIPT1	AC079174.2	0.297756	4.28529e-09	postive
CDKN2A	AC079174.2	0.240451	2.55471e-06	postive
SLC31A1	AC079174.2	-0.176431	0.00060911	negative
CDKN2A	AC141002.1	0.199574	0.000101983	postive
FDX1	AC011444.1	-0.201713	8.55322e-05	negative
DLD	AC011444.1	-0.207739	5.15967e-05	negative
CDKN2A	AC011444.1	0.265291	1.92024e-07	postive
SLC31A1	AC011444.1	-0.215168	2.71098e-05	negative
LIPT1	AC024941.2	0.229797	7.14209e-06	postive
MTF1	AC024941.2	0.190142	0.000216734	postive
CDKN2A	AC024941.2	0.225428	1.07372e-05	postive
LIPT1	GARS1-DT	0.429469	3.22754e-18	postive
MTF1	GARS1-DT	0.374904	6.31489e-14	postive
GLS	GARS1-DT	0.369933	1.42316e-13	postive
CDKN2A	GARS1-DT	0.206594	5.68596e-05	postive
ATP7A	GARS1-DT	0.298428	3.94062e-09	postive
ATP7B	CPNE8-AS1	-0.217702	2.16538e-05	negative
SLC31A1	CPNE8-AS1	-0.198954	0.000107286	negative
DLD	TIPARP-AS1	-0.241318	2.34447e-06	negative
MTF1	TIPARP-AS1	-0.180332	0.000457383	negative
GLS	TIPARP-AS1	-0.283418	2.44041e-08	negative
ATP7A	TIPARP-AS1	-0.263161	2.42304e-07	negative
SLC31A1	U62317.3	-0.194527	0.00015334	negative
LIAS	CYP4A22-AS1	0.18635	0.00029058	postive
LIPT1	CYP4A22-AS1	0.244503	1.70604e-06	postive
MTF1	CYP4A22-AS1	0.457202	1.02173e-20	postive
GLS	CYP4A22-AS1	0.221531	1.53431e-05	postive
ATP7A	CYP4A22-AS1	0.250947	8.84569e-07	postive
CDKN2A	AP001830.1	0.232869	5.33622e-06	postive
LIPT1	CCR5AS	0.256502	4.94892e-07	postive
CDKN2A	CCR5AS	0.173819	0.000735533	postive
ATP7A	CCR5AS	0.181152	0.0004303	postive
LIPT1	AC007541.1	0.177454	0.000565348	postive
PDHB	AC007541.1	0.180291	0.000458757	postive
CDKN2A	AC007541.1	0.330302	5.71097e-11	postive
LIPT1	AC009878.1	0.216612	2.38603e-05	postive
PDHA1	AC009878.1	0.201238	8.89543e-05	postive
GLS	AC009878.1	0.206962	5.51159e-05	postive
ATP7A	AC009878.1	0.202878	7.76602e-05	postive
LIAS	PSMG3-AS1	0.175616	0.000646225	postive
MTF1	PSMG3-AS1	0.227465	8.88732e-06	postive
LIPT1	PAN3-AS1	0.356074	1.27451e-12	postive
MTF1	PAN3-AS1	0.222278	1.4336e-05	postive
GLS	PAN3-AS1	0.391561	3.74255e-15	postive
ATP7A	PAN3-AS1	0.262755	2.53233e-07	postive
GLS	CATIP-AS1	-0.283332	2.46543e-08	negative
ATP7A	CATIP-AS1	-0.20038	9.54665e-05	negative
FDX1	AC125257.1	-0.232316	5.62532e-06	negative
LIPT1	AC125257.1	0.453128	2.46069e-20	postive
MTF1	AC125257.1	0.396152	1.66929e-15	postive
GLS	AC125257.1	0.366539	2.45849e-13	postive
CDKN2A	AC125257.1	0.221997	1.47075e-05	postive
ATP7A	AC125257.1	0.391665	3.67525e-15	postive
CDKN2A	AC020928.1	0.278864	4.15634e-08	postive
LIAS	TAF1A-AS1	0.256461	4.97062e-07	postive
SLC31A1	TAF1A-AS1	0.21722	2.26045e-05	postive
GLS	AL031055.1	-0.226709	9.53516e-06	negative
ATP7A	AL031055.1	-0.230784	6.50662e-06	negative
LIPT1	PPP3CB-AS1	0.204957	6.5274e-05	postive
MTF1	PPP3CB-AS1	0.234148	4.72093e-06	postive
ATP7B	PPP3CB-AS1	0.188279	0.00025049	postive
PDHB	UBL7-AS1	0.229987	7.01506e-06	postive
MTF1	UBL7-AS1	0.293341	7.39796e-09	postive
CDKN2A	UBL7-AS1	0.171372	0.000875538	postive
ATP7A	UBL7-AS1	0.253062	7.10248e-07	postive
ATP7B	UBL7-AS1	0.266119	1.7532e-07	postive
SLC31A1	UBL7-AS1	0.211564	3.71477e-05	postive
CDKN2A	AC060834.2	0.189673	0.000224817	postive
SLC31A1	AP003068.1	-0.228503	8.06533e-06	negative
LIPT1	SOS1-IT1	0.298673	3.82128e-09	postive
DLD	SOS1-IT1	0.200127	9.74706e-05	postive
DLAT	SOS1-IT1	0.224674	1.15107e-05	postive
PDHA1	SOS1-IT1	0.240421	2.56215e-06	postive
MTF1	SOS1-IT1	0.181529	0.000418386	postive
GLS	SOS1-IT1	0.21317	3.23042e-05	postive
ATP7A	SOS1-IT1	0.249573	1.01904e-06	postive
LIPT1	CDK6-AS1	0.189748	0.000223505	postive
DLAT	CDK6-AS1	0.176959	0.000586139	postive
CDKN2A	CDK6-AS1	0.194007	0.000159818	postive
LIPT1	AC026689.1	0.235183	4.27308e-06	postive
GLS	AC026689.1	0.253069	7.09739e-07	postive
ATP7B	AC026689.1	-0.1842	0.000342239	negative
SLC31A1	AC026689.1	-0.224178	1.20478e-05	negative
SLC31A1	AC069307.1	-0.262863	2.50277e-07	negative
LIPT1	AC087500.1	0.334857	2.99094e-11	postive
GLS	AC087500.1	0.348714	3.91317e-12	postive
ATP7A	AC087500.1	0.226377	9.83409e-06	postive
SLC31A1	AC087500.1	-0.228644	7.95948e-06	negative
LIPT1	RAD51-AS1	0.3731	8.49411e-14	postive
MTF1	RAD51-AS1	0.319772	2.44559e-10	postive
GLS	RAD51-AS1	0.28165	3.0043e-08	postive
ATP7A	RAD51-AS1	0.258252	4.11017e-07	postive
LIAS	AC093297.2	0.274249	7.05971e-08	postive
LIPT1	AC093297.2	0.364289	3.52011e-13	postive
PDHA1	AC093297.2	0.215413	2.65302e-05	postive
MTF1	AC093297.2	0.206472	5.74489e-05	postive
GLS	AC093297.2	0.295506	5.66689e-09	postive
ATP7A	AC093297.2	0.225747	1.04249e-05	postive
ATP7B	AC093297.2	0.223022	1.33946e-05	postive
LIAS	UVRAG-DT	0.216683	2.37099e-05	postive
DLAT	CCDC84-DT	0.215045	2.74057e-05	postive
MTF1	CCDC84-DT	0.349229	3.62121e-12	postive
CDKN2A	CCDC84-DT	0.224572	1.16191e-05	postive
ATP7A	CCDC84-DT	0.285265	1.96103e-08	postive
ATP7B	CCDC84-DT	0.204495	6.78543e-05	postive
SLC31A1	CCDC84-DT	0.282	2.88332e-08	postive
LIPT1	ZNF346-IT1	0.249871	9.88388e-07	postive
MTF1	ZNF346-IT1	0.220136	1.74067e-05	postive
GLS	ZNF346-IT1	0.213044	3.26625e-05	postive
ATP7A	ZNF346-IT1	0.23201	5.79151e-06	postive
ATP7B	AC112491.1	-0.192673	0.000177657	negative
SLC31A1	AC112491.1	-0.313018	6.03815e-10	negative
LIPT1	DGCR9	0.424062	9.33435e-18	postive
DLD	DGCR9	0.174784	0.00068626	postive
PDHA1	DGCR9	0.217178	2.269e-05	postive
MTF1	DGCR9	0.313863	5.39918e-10	postive
GLS	DGCR9	0.327547	8.40085e-11	postive
ATP7A	DGCR9	0.250338	9.41945e-07	postive
FDX1	AL080317.2	-0.215128	2.72049e-05	negative
LIPT1	AL080317.2	0.2738	7.42917e-08	postive
PDHB	AL080317.2	0.203175	7.57621e-05	postive
GLS	AL080317.2	0.228484	8.08015e-06	postive
ATP7B	AL080317.2	0.21838	2.03822e-05	postive
SLC31A1	AL080317.2	-0.193187	0.000170572	negative
LIPT1	Z68871.1	0.188787	0.000240834	postive
DLD	Z68871.1	0.250505	9.2583e-07	postive
DLAT	Z68871.1	0.197513	0.00012061	postive
MTF1	Z68871.1	0.486018	1.44145e-23	postive
GLS	Z68871.1	0.382427	1.79778e-14	postive
ATP7A	Z68871.1	0.620525	3.51475e-41	postive
ATP7B	Z68871.1	0.214016	2.99979e-05	postive
SLC31A1	Z68871.1	0.239409	2.83083e-06	postive
LIAS	DOCK9-DT	0.177633	0.000558013	postive
FDX1	TMEM161B-AS1	-0.23884	2.99358e-06	negative
LIAS	TMEM161B-AS1	0.186404	0.00028938	postive
LIPT1	TMEM161B-AS1	0.32337	1.49722e-10	postive
PDHA1	TMEM161B-AS1	0.217115	2.28177e-05	postive
ATP7B	TMEM161B-AS1	-0.259078	3.76305e-07	negative
SLC31A1	TMEM161B-AS1	-0.277407	4.91783e-08	negative
FDX1	AC016394.3	-0.211235	3.82216e-05	negative
LIPT1	AC016394.3	0.269013	1.27261e-07	postive
SLC31A1	AC016394.3	-0.244271	1.74622e-06	negative
FDX1	AC145423.2	-0.241768	2.24218e-06	negative
LIPT1	AC145423.2	0.294497	6.41834e-09	postive
GLS	AC145423.2	0.318775	2.79867e-10	postive
ATP7B	AC145423.2	-0.186968	0.000277112	negative
SLC31A1	AC145423.2	-0.306489	1.41583e-09	negative
DLAT	LINC02015	0.431003	2.37968e-18	postive
ATP7B	LINC02015	0.205772	6.09488e-05	postive
CDKN2A	LINC02585	0.232069	5.75912e-06	postive
SLC31A1	LINC02585	-0.197263	0.000123081	negative
CDKN2A	AL732314.6	0.170523	0.000929634	postive
SLC31A1	AL732314.6	-0.227769	8.63911e-06	negative
FDX1	AC093726.1	0.174969	0.000677166	postive
DLD	AC093726.1	0.255338	5.59582e-07	postive
MTF1	AC093726.1	0.218031	2.10283e-05	postive
PDHA1	AC004854.2	0.191419	0.000196122	postive
GLS	AC120049.1	0.176412	0.000609951	postive
LIAS	NPSR1-AS1	0.23995	2.68414e-06	postive
PDHB	NPSR1-AS1	0.229819	7.12753e-06	postive
ATP7B	NPSR1-AS1	0.281966	2.89481e-08	postive
ATP7B	AC126614.1	0.273869	7.37134e-08	postive
SLC31A1	AC126614.1	0.224027	1.22164e-05	postive
GLS	AC005165.1	-0.183151	0.000370453	negative
FDX1	AC008915.3	-0.232981	5.27937e-06	negative
GLS	AC008915.3	-0.183967	0.00034835	negative
CDKN2A	AC008915.3	0.175633	0.000645428	postive
ATP7A	AC008915.3	-0.189139	0.000234352	negative
SLC31A1	AC008915.3	-0.310096	8.86429e-10	negative
CDKN2A	AL513318.2	0.239363	2.84358e-06	postive
LIPT1	AC096992.2	0.359476	7.51404e-13	postive
MTF1	AC096992.2	0.361866	5.16431e-13	postive
GLS	AC096992.2	0.291259	9.53943e-09	postive
CDKN2A	AC096992.2	0.240716	2.48864e-06	postive
ATP7A	AC096992.2	0.331109	5.09665e-11	postive
MTF1	AL020997.3	0.209139	4.57813e-05	postive
LIPT1	HCP5	0.265894	1.79719e-07	postive
MTF1	HCP5	0.295808	5.45894e-09	postive
GLS	HCP5	0.266729	1.63925e-07	postive
ATP7A	HCP5	0.327712	8.20994e-11	postive
LIPT1	ZNF790-AS1	0.216633	2.38159e-05	postive
GLS	ZNF790-AS1	0.273193	7.95859e-08	postive
CDKN2A	ZNF790-AS1	0.196701	0.000128796	postive
ATP7A	ZNF790-AS1	0.205475	6.24957e-05	postive
LIPT1	COLCA1	0.183017	0.00037422	postive
DLD	COLCA1	0.202841	7.78974e-05	postive
PDHA1	COLCA1	0.19442	0.000154652	postive
GLS	COLCA1	0.255192	5.68256e-07	postive
ATP7A	COLCA1	0.257959	4.24038e-07	postive
SLC31A1	FGF14-AS2	0.170891	0.000905837	postive
PDHA1	LINC00659	0.190528	0.000210301	postive
ATP7B	LINC00659	-0.175891	0.000633497	negative
DLAT	AC093791.1	0.173755	0.000738912	postive
FDX1	AC115619.1	0.199422	0.000103262	postive
LIPT1	AC115619.1	-0.220622	1.66601e-05	negative
MTF1	AC115619.1	-0.365243	3.02418e-13	negative
GLS	AC115619.1	-0.250304	9.45224e-07	negative
CDKN2A	AC115619.1	-0.300764	2.93824e-09	negative
ATP7A	AC115619.1	-0.404292	3.86574e-16	negative
LIPT1	MALAT1	0.237982	3.25604e-06	postive
MTF1	MALAT1	0.219308	1.87549e-05	postive
GLS	MALAT1	0.36329	4.12429e-13	postive
ATP7A	MALAT1	0.207142	5.42813e-05	postive
FDX1	AP001636.3	0.189831	0.000222058	postive
SLC31A1	AP001636.3	0.211793	3.64186e-05	postive
LIPT1	AP001767.3	0.209194	4.55673e-05	postive
DLD	AP001767.3	-0.190649	0.000208327	negative
GLS	AP001767.3	0.175264	0.000662888	postive
CDKN2A	AP001767.3	0.169612	0.000991075	postive
SLC31A1	AP001767.3	-0.259264	3.68916e-07	negative
FDX1	LINC02100	-0.196785	0.000127929	negative
LIPT1	LINC02100	0.170167	0.000953219	postive
MTF1	LINC02100	0.283507	2.41481e-08	postive
CDKN2A	LINC02100	0.296367	5.09379e-09	postive
ATP7A	LINC02100	0.342439	9.95337e-12	postive
FDX1	AC012379.1	0.180456	0.000453177	postive
SLC31A1	AC012379.1	0.204803	6.6124e-05	postive
GLS	STAG3L5P-PVRIG2P-PILRB	0.187471	0.000266597	postive
SLC31A1	STAG3L5P-PVRIG2P-PILRB	-0.197488	0.000120856	negative
GLS	AC023051.1	-0.19266	0.000177851	negative
ATP7A	AC023051.1	-0.189581	0.000226437	negative
SLC31A1	AC023051.1	-0.195846	0.000137971	negative
CDKN2A	AP000892.3	0.180292	0.000458726	postive
SLC31A1	AP000892.3	-0.212779	3.34263e-05	negative
GLS	BX539320.1	0.23613	3.89895e-06	postive
ATP7B	BX539320.1	-0.202642	7.92005e-05	negative
LIPT1	ITGA9-AS1	0.214827	2.79371e-05	postive
GLS	ITGA9-AS1	0.311351	7.52072e-10	postive
CDKN2A	ITGA9-AS1	0.308498	1.09161e-09	postive
ATP7A	ITGA9-AS1	0.232272	5.64895e-06	postive
PDHB	LGALSL-DT	0.173249	0.000766178	postive
GLS	LGALSL-DT	0.183635	0.000357199	postive
CDKN2A	LGALSL-DT	0.208479	4.84392e-05	postive
FDX1	AC005776.2	-0.18879	0.000240768	negative
LIPT1	AC005776.2	0.186371	0.000290095	postive
GLS	AC005776.2	0.237499	3.41306e-06	postive
CDKN2A	AC005776.2	0.212437	3.44362e-05	postive
ATP7B	AC005776.2	-0.186447	0.000288431	negative
SLC31A1	AC005776.2	-0.267573	1.4932e-07	negative
LIPT1	IBA57-DT	0.179847	0.000474109	postive
GLS	IBA57-DT	0.191076	0.000201466	postive
CDKN2A	IBA57-DT	0.228196	8.30093e-06	postive
SLC31A1	IBA57-DT	-0.229498	7.34601e-06	negative
SLC31A1	AP001437.1	-0.236135	3.89722e-06	negative
LIAS	AC012485.2	0.186899	0.000278595	postive
ATP7A	AC012485.2	0.211318	3.7947e-05	postive
LIPT1	AC093620.1	0.308866	1.04064e-09	postive
MTF1	AC093620.1	0.172018	0.000836348	postive
GLS	AC093620.1	0.392977	2.92164e-15	postive
ATP7A	AC093620.1	0.220802	1.63913e-05	postive
SLC31A1	AC093620.1	-0.271278	9.87717e-08	negative
FDX1	AP001505.1	-0.229091	7.63304e-06	negative
CDKN2A	AP001505.1	0.343928	7.99072e-12	postive
SLC31A1	AP001505.1	-0.326394	9.86213e-11	negative
FDX1	BX322562.1	-0.192744	0.000176665	negative
LIPT1	BX322562.1	0.235783	4.03213e-06	postive
GLS	BX322562.1	0.312265	6.66881e-10	postive
SLC31A1	BX322562.1	-0.316102	4.00786e-10	negative
DLAT	AC015908.2	-0.197534	0.000120406	negative
GLS	AC015908.2	-0.273434	7.74432e-08	negative
CDKN2A	AC015908.2	-0.230711	6.55161e-06	negative
ATP7A	AC015908.2	-0.2438	1.83059e-06	negative
MTF1	AC131159.1	0.260124	3.36406e-07	postive
CDKN2A	AC131159.1	0.244892	1.64048e-06	postive
ATP7A	AC131159.1	0.187889	0.000258156	postive
LIAS	AC026367.2	0.190157	0.000216487	postive
LIPT1	AC026367.2	0.179768	0.000476908	postive
SLC31A1	AC026367.2	-0.278399	4.38588e-08	negative
ATP7A	AC079760.2	0.171567	0.000863558	postive
LIAS	AC009318.3	0.200719	9.28385e-05	postive
LIPT1	AC009318.3	0.219784	1.79692e-05	postive
GLS	AC009318.3	0.267311	1.53722e-07	postive
FDX1	TRAF3IP2-AS1	-0.237109	3.54512e-06	negative
LIPT1	TRAF3IP2-AS1	0.258421	4.03642e-07	postive
DLAT	TRAF3IP2-AS1	0.270106	1.12647e-07	postive
PDHB	TRAF3IP2-AS1	0.266893	1.60988e-07	postive
MTF1	TRAF3IP2-AS1	0.187547	0.000265045	postive
GLS	TRAF3IP2-AS1	0.365562	2.87395e-13	postive
CDKN2A	TRAF3IP2-AS1	0.287006	1.59352e-08	postive
ATP7A	TRAF3IP2-AS1	0.377456	4.1388e-14	postive
LIPT1	AC008736.1	0.179354	0.000491716	postive
MTF1	AC008736.1	0.181069	0.000432973	postive
ATP7A	AC008736.1	0.175334	0.00065956	postive
GLS	AC007546.1	0.283949	2.29215e-08	postive
SLC31A1	AC007546.1	-0.173018	0.000778926	negative
DLAT	AC131009.1	0.215364	2.66448e-05	postive
GLS	AC131009.1	0.174237	0.000713811	postive
CDKN2A	AC131009.1	0.225404	1.07611e-05	postive
SLC31A1	AC012462.3	-0.184996	0.000322205	negative
FDX1	AC005785.1	-0.194391	0.000155004	negative
GLS	AC005785.1	0.208556	4.8123e-05	postive
CDKN2A	AC005785.1	0.192811	0.000175732	postive
ATP7B	AC005785.1	-0.191892	0.000188951	negative
SLC31A1	AC005785.1	-0.341577	1.12956e-11	negative
DLAT	AC008608.2	-0.171208	0.000885779	negative
MTF1	AC008608.2	-0.233205	5.16731e-06	negative
ATP7A	AC008608.2	-0.245546	1.53572e-06	negative
ATP7B	AC008608.2	-0.307725	1.2068e-09	negative
SLC31A1	AC008608.2	-0.346987	5.06997e-12	negative
MTF1	LINC01767	-0.196019	0.000136071	negative
GLS	LINC01767	-0.198184	0.000114223	negative
ATP7A	LINC01767	-0.221973	1.47385e-05	negative
LIPT1	ALOX12-AS1	0.367005	2.28169e-13	postive
PDHB	ALOX12-AS1	0.196884	0.000126905	postive
GLS	ALOX12-AS1	0.274366	6.96642e-08	postive
ATP7A	ALOX12-AS1	0.171342	0.000877395	postive
ATP7B	AC096540.1	-0.180394	0.000455263	negative
CDKN2A	DSCR4-IT1	0.212623	3.38835e-05	postive
DLAT	AC012636.1	0.284527	2.14065e-08	postive
LIPT1	AC116366.2	0.273357	7.81196e-08	postive
MTF1	AC116366.2	0.435797	9.08944e-19	postive
GLS	AC116366.2	0.270151	1.12078e-07	postive
ATP7A	AC116366.2	0.336063	2.51585e-11	postive
LIPT1	AL049555.1	0.201525	8.68772e-05	postive
MTF1	AL049555.1	0.283406	2.444e-08	postive
GLS	AL049555.1	0.437715	6.15839e-19	postive
ATP7A	AL049555.1	0.263098	2.43969e-07	postive
LIPT1	AC105137.2	0.252063	7.88003e-07	postive
SLC31A1	AC105137.2	-0.235871	3.99798e-06	negative
GLS	AL590483.2	-0.191241	0.000198878	negative
LIPT1	AC104532.2	0.188234	0.00025136	postive
MTF1	AC104532.2	0.28899	1.25561e-08	postive
GLS	AC104532.2	0.267408	1.52077e-07	postive
ATP7A	AC104532.2	0.360506	6.39524e-13	postive
ATP7B	AC104532.2	0.303548	2.06426e-09	postive
SLC31A1	AC104532.2	0.202806	7.8125e-05	postive
FDX1	AL357079.1	-0.275867	5.86937e-08	negative
LIPT1	AL357079.1	0.305427	1.62302e-09	postive
GLS	AL357079.1	0.247846	1.21617e-06	postive
SLC31A1	AL357079.1	-0.322803	1.61838e-10	negative
LIPT1	NNT-AS1	0.243342	1.91656e-06	postive
DLD	NNT-AS1	0.342237	1.02532e-11	postive
PDHA1	NNT-AS1	0.297986	4.16429e-09	postive
MTF1	NNT-AS1	0.280829	3.30687e-08	postive
GLS	NNT-AS1	0.381886	1.97002e-14	postive
ATP7A	NNT-AS1	0.458853	7.13286e-21	postive
LIPT1	AC145285.2	0.330086	5.88724e-11	postive
MTF1	AC145285.2	0.204063	7.0352e-05	postive
GLS	AC145285.2	0.279811	3.72355e-08	postive
CDKN2A	AC145285.2	0.188368	0.000248783	postive
FDX1	AC130469.1	-0.171427	0.000872159	negative
LIPT1	AC130469.1	0.236003	3.94719e-06	postive
MTF1	AC130469.1	0.233732	4.91307e-06	postive
GLS	AC130469.1	0.320983	2.07494e-10	postive
CDKN2A	AC130469.1	0.205457	6.25873e-05	postive
ATP7A	AC130469.1	0.255189	5.68434e-07	postive
ATP7B	AC130469.1	-0.178937	0.000507083	negative
SLC31A1	AC130469.1	-0.174172	0.000717146	negative
DLD	AC131235.4	-0.172213	0.000824876	negative
GLS	AC131235.4	-0.19197	0.000187799	negative
SLC31A1	AC131235.4	0.180789	0.000442092	postive
ATP7B	APOA1-AS	0.269723	1.1757e-07	postive
SLC31A1	APOA1-AS	0.269079	1.26325e-07	postive
LIPT1	AC015982.2	0.205929	6.01491e-05	postive
SLC31A1	AC015982.2	-0.248511	1.13626e-06	negative
LIAS	AC025265.1	0.217676	2.17038e-05	postive
LIPT1	AC025265.1	0.212678	3.37206e-05	postive
DLD	AC025265.1	-0.232923	5.3087e-06	negative
CDKN2A	AC025265.1	0.226213	9.98464e-06	postive
SLC31A1	AC025265.1	-0.269281	1.23511e-07	negative
LIPT1	AC013731.1	0.369618	1.49761e-13	postive
MTF1	AC013731.1	0.218187	2.07376e-05	postive
GLS	AC013731.1	0.254115	6.36261e-07	postive
CDKN2A	AC013731.1	0.231278	6.20865e-06	postive
SLC31A1	AC013731.1	-0.21327	3.20228e-05	negative
PDHB	AL139042.1	0.204785	6.62275e-05	postive
MTF1	AL139042.1	0.186748	0.000281835	postive
CDKN2A	AL139042.1	0.176337	0.000613312	postive
LIPT1	AC084864.1	0.245783	1.49949e-06	postive
DLD	AC084864.1	0.198579	0.000110608	postive
MTF1	AC084864.1	0.183585	0.000358552	postive
GLS	AC084864.1	0.289059	1.24528e-08	postive
ATP7A	AC084864.1	0.204012	7.06523e-05	postive
CDKN2A	AP000238.1	0.191124	0.000200703	postive
CDKN2A	MANCR	0.294977	6.04903e-09	postive
ATP7A	MANCR	0.248038	1.19251e-06	postive
FDX1	AP001781.1	0.213003	3.27779e-05	postive
ATP7B	AP001781.1	0.280411	3.47206e-08	postive
SLC31A1	AP001781.1	0.363026	4.30047e-13	postive
LIPT1	AC004908.2	0.413315	7.28428e-17	postive
MTF1	AC004908.2	0.306944	1.3351e-09	postive
GLS	AC004908.2	0.331596	4.75763e-11	postive
CDKN2A	AC004908.2	0.175961	0.000630268	postive
ATP7A	AC004908.2	0.295619	5.58816e-09	postive
FDX1	AC129510.1	-0.259583	3.56509e-07	negative
LIPT1	AC129510.1	0.303966	1.95706e-09	postive
MTF1	AC129510.1	0.429303	3.33582e-18	postive
GLS	AC129510.1	0.420526	1.84995e-17	postive
ATP7A	AC129510.1	0.392957	2.93154e-15	postive
FDX1	DUXAP8	-0.180087	0.000465747	negative
LIPT1	DUXAP8	0.256898	4.74594e-07	postive
MTF1	DUXAP8	0.2545	6.11077e-07	postive
GLS	DUXAP8	0.208626	4.78376e-05	postive
CDKN2A	DUXAP8	0.243121	1.95946e-06	postive
ATP7A	DUXAP8	0.277896	4.64853e-08	postive
SLC31A1	AL354707.1	0.212776	3.34336e-05	postive
FDX1	CD27-AS1	-0.216187	2.47755e-05	negative
LIAS	CD27-AS1	0.191808	0.000190213	postive
LIPT1	CD27-AS1	0.41798	3.01288e-17	postive
DLD	CD27-AS1	0.225323	1.0842e-05	postive
PDHA1	CD27-AS1	0.349637	3.40532e-12	postive
MTF1	CD27-AS1	0.223728	1.25561e-05	postive
GLS	CD27-AS1	0.358513	8.7319e-13	postive
ATP7A	CD27-AS1	0.268224	1.38933e-07	postive
SLC31A1	CD27-AS1	-0.232056	5.76636e-06	negative
FDX1	AL645608.7	-0.206645	5.66156e-05	negative
LIPT1	AL645608.7	0.243073	1.96888e-06	postive
PDHA1	AL645608.7	0.184164	0.000343194	postive
MTF1	AL645608.7	0.313675	5.53502e-10	postive
GLS	AL645608.7	0.303167	2.16702e-09	postive
ATP7A	AL645608.7	0.307064	1.31451e-09	postive
SLC31A1	AL645608.7	-0.184123	0.000344256	negative
FDX1	LINC01762	-0.178975	0.000505664	negative
PDHB	LINC01762	0.234478	4.57321e-06	postive
ATP7B	LINC01762	0.272245	8.85821e-08	postive
DLD	PRR26	0.248092	1.18597e-06	postive
PDHA1	PRR26	0.191939	0.000188253	postive
PDHB	PRR26	-0.174072	0.000722281	negative
GLS	PRR26	0.176514	0.000605455	postive
CDKN2A	FAM83C-AS1	0.20396	7.09632e-05	postive
SLC31A1	FAM83C-AS1	-0.206678	5.64564e-05	negative
LIPT1	ZNRD2-AS1	0.263799	2.26055e-07	postive
MTF1	ZNRD2-AS1	0.197596	0.000119805	postive
GLS	ZNRD2-AS1	0.171553	0.000864415	postive
DLD	AL022341.1	-0.171189	0.000886972	negative
PDHA1	AL022341.1	-0.198044	0.000115529	negative
PDHB	AL022341.1	-0.174548	0.000697997	negative
CDKN2A	AL022341.1	0.186942	0.000277685	postive
LIAS	AL731566.3	0.225967	1.02151e-05	postive
SLC31A1	AL731566.3	-0.181112	0.000431602	negative
DLAT	AC254633.1	0.204128	6.99699e-05	postive
MTF1	AC254633.1	0.198908	0.000107687	postive
ATP7B	AC254633.1	0.197838	0.000117476	postive
SLC31A1	AC254633.1	0.20867	4.76543e-05	postive
LIPT1	LINC00942	0.213561	3.12191e-05	postive
MTF1	LINC00942	0.271005	1.01852e-07	postive
GLS	AL356310.1	-0.170266	0.000946586	negative
FDX1	AC016710.2	-0.184537	0.000333629	negative
LIPT1	AC016710.2	0.196696	0.000128842	postive
PDHB	AC016710.2	0.1888	0.000240589	postive
CDKN2A	AC016710.2	0.251597	8.27071e-07	postive
FDX1	AL357992.1	-0.193273	0.000169423	negative
MTF1	AL357992.1	0.218506	2.01529e-05	postive
CDKN2A	AL357992.1	0.170276	0.000945916	postive
ATP7A	AL357992.1	0.245976	1.47041e-06	postive
GLS	AC008267.5	-0.252339	7.65745e-07	negative
ATP7A	AC008267.5	-0.204761	6.63607e-05	negative
LIPT1	AC040977.1	0.28007	3.61313e-08	postive
ATP7B	AC040977.1	-0.200625	9.35606e-05	negative
SLC31A1	AC040977.1	-0.342772	9.47709e-12	negative
LIPT1	AC005387.1	0.198583	0.000110573	postive
GLS	AC005387.1	0.243885	1.81522e-06	postive
CDKN2A	AC005387.1	0.357493	1.02329e-12	postive
SLC31A1	AC005387.1	-0.251706	8.17712e-07	negative
GLS	AP003064.2	0.284906	2.04652e-08	postive
CDKN2A	AP003064.2	0.246558	1.38637e-06	postive
ATP7A	AP003064.2	0.301874	2.55358e-09	postive
FDX1	LINC02200	0.258024	4.21106e-07	postive
SLC31A1	LINC02200	0.177489	0.000563911	postive
CDKN2A	DLGAP4-AS1	0.185819	0.000302609	postive
CDKN2A	SPAG5-AS1	0.271895	9.21538e-08	postive
SLC31A1	SPAG5-AS1	0.200379	9.54698e-05	postive
LIPT1	IGBP1-AS1	0.281438	3.07955e-08	postive
MTF1	IGBP1-AS1	0.359109	7.95718e-13	postive
GLS	IGBP1-AS1	0.297151	4.62079e-09	postive
ATP7A	IGBP1-AS1	0.30995	9.03494e-10	postive
CDKN2A	SNHG11	0.177883	0.00054787	postive
SLC31A1	SNHG11	-0.242518	2.08095e-06	negative
DLD	AC010761.3	0.197578	0.000119981	postive
MTF1	AC010761.3	0.37959	2.89871e-14	postive
GLS	AC010761.3	0.281657	3.00157e-08	postive
ATP7A	AC010761.3	0.354417	1.64494e-12	postive
ATP7B	AC010761.3	0.207009	5.48975e-05	postive
SLC31A1	AC010761.3	0.192975	0.000173465	postive
FDX1	AC026803.1	-0.200328	9.58737e-05	negative
CDKN2A	AC026803.1	0.209193	4.55705e-05	postive
ATP7B	AC026803.1	-0.220676	1.65786e-05	negative
SLC31A1	AC026803.1	-0.195875	0.000137649	negative
PDHA1	AL139383.1	-0.171311	0.000879352	negative
ATP7B	AL139383.1	0.343113	9.0121e-12	postive
LIPT1	AC245041.2	0.358288	9.04421e-13	postive
PDHA1	AC245041.2	0.194797	0.000150069	postive
MTF1	AC245041.2	0.313118	5.95881e-10	postive
GLS	AC245041.2	0.38922	5.6223e-15	postive
ATP7A	AC245041.2	0.316344	3.88012e-10	postive
FDX1	DLGAP1-AS2	-0.227497	8.86137e-06	negative
LIPT1	DLGAP1-AS2	0.319422	2.56456e-10	postive
MTF1	DLGAP1-AS2	0.191813	0.000190137	postive
ATP7A	DLGAP1-AS2	0.224186	1.20392e-05	postive
CDKN2A	RN7SL832P	0.216485	2.41293e-05	postive
LIPT1	AC008771.1	0.272015	9.0915e-08	postive
GLS	AC008771.1	0.213567	3.12018e-05	postive
CDKN2A	AC008771.1	0.306587	1.39796e-09	postive
ATP7B	AC008771.1	-0.18214	0.000399694	negative
SLC31A1	AC008771.1	-0.178693	0.000516247	negative
GLS	LINC02819	-0.194302	0.000156116	negative
SLC31A1	LINC02819	0.178249	0.000533386	postive
FDX1	AC105036.3	-0.284828	2.06555e-08	negative
LIPT1	AC105036.3	0.263044	2.45414e-07	postive
GLS	AC105036.3	0.298451	3.92893e-09	postive
CDKN2A	AC105036.3	0.28308	2.53956e-08	postive
ATP7A	AC105036.3	0.250025	9.72799e-07	postive
SLC31A1	AC105036.3	-0.28976	1.14414e-08	negative
GLS	AC135048.3	-0.172006	0.000837097	negative
FDX1	AC034236.2	-0.190167	0.000216322	negative
LIPT1	AC034236.2	0.355219	1.45417e-12	postive
GLS	AC034236.2	0.21581	2.56152e-05	postive
CDKN2A	AC034236.2	0.264847	2.016e-07	postive
SLC31A1	AC034236.2	-0.289383	1.19751e-08	negative
LIPT1	AC012615.6	0.216832	2.33972e-05	postive
MTF1	AC012615.6	0.235591	4.10797e-06	postive
GLS	AC012615.6	0.280445	3.45844e-08	postive
ATP7A	AC012615.6	0.239556	2.79013e-06	postive
CDKN2A	AC108047.1	0.170331	0.000942279	postive
LIPT1	AL365330.1	0.211627	3.69441e-05	postive
MTF1	AL365330.1	0.291872	8.85325e-09	postive
GLS	AL365330.1	0.18574	0.000304436	postive
CDKN2A	AL365330.1	0.244914	1.63689e-06	postive
ATP7A	AL365330.1	0.215017	2.74738e-05	postive
CDKN2A	TM4SF1-AS1	0.205802	6.07976e-05	postive
FDX1	AC125437.1	-0.241295	2.35002e-06	negative
LIPT1	AC125437.1	0.252641	7.42065e-07	postive
PDHA1	AC125437.1	0.243574	1.87266e-06	postive
MTF1	AC125437.1	0.180159	0.000463289	postive
GLS	AC125437.1	0.242924	1.99837e-06	postive
CDKN2A	AC125437.1	0.410191	1.3058e-16	postive
ATP7A	AC125437.1	0.232961	5.28951e-06	postive
ATP7B	AC125437.1	-0.202505	8.01019e-05	negative
SLC31A1	AC125437.1	-0.222157	1.44945e-05	negative
LIAS	SEPSECS-AS1	0.184791	0.000327245	postive
PDHB	SEPSECS-AS1	0.217065	2.29187e-05	postive
LIPT1	NFYC-AS1	0.304508	1.82602e-09	postive
DLAT	NFYC-AS1	0.170477	0.000932626	postive
MTF1	NFYC-AS1	0.399834	8.65577e-16	postive
GLS	NFYC-AS1	0.266535	1.67466e-07	postive
ATP7A	NFYC-AS1	0.333371	3.69799e-11	postive
ATP7B	NFYC-AS1	0.187251	0.000271162	postive
LIPT1	AC022816.1	0.177038	0.000582777	postive
DLAT	AC022816.1	0.360134	6.77918e-13	postive
PDHB	AC022816.1	0.23952	2.80023e-06	postive
ATP7B	AC022816.1	0.354135	1.71762e-12	postive
LIPT1	AC115618.1	0.210549	4.05555e-05	postive
DLD	AC115618.1	0.228684	7.92959e-06	postive
PDHA1	AC115618.1	0.281848	2.93539e-08	postive
MTF1	AC115618.1	0.240736	2.48353e-06	postive
GLS	AC115618.1	0.213299	3.19412e-05	postive
ATP7A	AC115618.1	0.315559	4.30901e-10	postive
LIPT1	AC244153.1	0.183509	0.000360595	postive
GLS	AC244153.1	0.185996	0.000298536	postive
LIPT1	AC027117.1	0.223305	1.30528e-05	postive
DLD	AC027117.1	0.170482	0.000932317	postive
GLS	AC027117.1	0.182453	0.000390435	postive
ATP7A	AC027117.1	0.250429	9.33171e-07	postive
LIPT1	ASMTL-AS1	0.197438	0.000121348	postive
CDKN2A	ASMTL-AS1	0.219739	1.80416e-05	postive
SLC31A1	ASMTL-AS1	-0.237134	3.53677e-06	negative
ATP7B	AF230666.1	-0.194941	0.000148346	negative
SLC31A1	AF230666.1	-0.30594	1.51943e-09	negative
ATP7A	TRBV11-2	0.199865	9.95874e-05	postive
GLS	PRKCQ-AS1	0.170409	0.000937114	postive
ATP7A	PRKCQ-AS1	0.27771	4.7494e-08	postive
FDX1	AC100861.1	-0.174102	0.000720755	negative
LIPT1	AC100861.1	0.325491	1.11775e-10	postive
DLD	AC100861.1	0.229702	7.20651e-06	postive
DLAT	AC100861.1	0.337264	2.11612e-11	postive
MTF1	AC100861.1	0.327858	8.0442e-11	postive
GLS	AC100861.1	0.278933	4.12282e-08	postive
ATP7A	AC100861.1	0.402551	5.30402e-16	postive
FDX1	AL138724.2	-0.211188	3.83776e-05	negative
CDKN2A	AL138724.2	0.214289	2.92881e-05	postive
SLC31A1	AL138724.2	-0.197814	0.000117711	negative
DLD	KRTAP5-AS1	0.249724	1.00343e-06	postive
PDHA1	KRTAP5-AS1	0.241051	2.40751e-06	postive
GLS	KRTAP5-AS1	0.305695	1.56815e-09	postive
ATP7A	KRTAP5-AS1	0.267776	1.46005e-07	postive
FDX1	AC012668.3	0.283424	2.43868e-08	postive
SLC31A1	AC012668.3	0.245266	1.57977e-06	postive
LIPT1	AC015961.2	0.336637	2.31619e-11	postive
MTF1	AC015961.2	0.186796	0.000280808	postive
GLS	AC015961.2	0.301526	2.66874e-09	postive
CDKN2A	AC015961.2	0.322537	1.67825e-10	postive
ATP7B	AC015961.2	-0.190235	0.000215181	negative
SLC31A1	AC015961.2	-0.232054	5.76759e-06	negative
MTF1	AL391832.2	-0.17895	0.00050658	negative
ATP7A	AL391832.2	-0.178712	0.000515549	negative
ATP7B	AL391832.2	-0.20424	6.93204e-05	negative
SLC31A1	AL391832.2	-0.206335	5.81226e-05	negative
MTF1	AP002954.1	0.210717	3.99703e-05	postive
GLS	AP002954.1	0.251634	8.23871e-07	postive
ATP7A	AP002954.1	0.292907	7.80197e-09	postive
CDKN2A	CASC9	0.173927	0.00072987	postive
LIPT1	AL162431.1	0.2672	1.55616e-07	postive
GLS	AL162431.1	0.17655	0.000603862	postive
[truncated: 6,857 more rows]
