# Supplementary material for: Comprehensive analysis of cuproptosis-related lncRNAs for prognostic significance and immune microenvironment characterization in hepatocellular carcinoma
Source: Front Immunol. 2023 Jan 4;13:991604. doi: 10.3389/fimmu.2022.991604 (PMC9846072; doi:10.3389/fimmu.2022.991604)
Supplement: Supplementary Figure 1 — Differential expression analysis of lncRNAs in HCC samples compared to the normal tissues. Red indicated upregulated lncRNAs; Bule indicated downregulated lncRNAs; Grey indicated lncRNAs with no alteration. lncRNAs, long noncoding RNAs; HCC, hepatocellular carcinoma. *p < 0.05, **p < 0.01, and ***p < 0.001. [file DataSheet_1.zip › Supplementary Table 5.xlsx]

## Sheet: network
Table S5. The relationship between prognostic 61 CRDELs and the representative CRGs (R>0.4)
cup	lncRNA	cor	pvalue	Regulation
MTF1	AC099850.4	0.433293	1.50574e-18	postive
GLS	AC099850.4	0.429574	3.16131e-18	postive
CDKN2A	AC099850.4	0.45038	4.42178e-20	postive
ATP7A	AC099850.4	0.639264	2.34971e-44	postive
GLS	AP001453.4	0.429574	3.16131e-18	postive
LIPT1	MRPS30-DT	0.539025	1.42457e-29	postive
GLS	MRPS30-DT	0.429574	3.16131e-18	postive
GLS	AC091057.1	0.429574	3.16131e-18	postive
CDKN2A	AC091057.1	0.45038	4.42178e-20	postive
ATP7A	AC091057.1	0.639264	2.34971e-44	postive
LIPT1	KTN1-AS1	0.539025	1.42457e-29	postive
LIPT1	LINC00653	0.539025	1.42457e-29	postive
LIPT1	SNHG20	0.539025	1.42457e-29	postive
CDKN2A	AC026401.3	0.45038	4.42178e-20	postive
LIPT1	AC004908.2	0.539025	1.42457e-29	postive
CDKN2A	AC125437.1	0.45038	4.42178e-20	postive
LIPT1	ASH1L-AS1	0.539025	1.42457e-29	postive
GLS	MELTF-AS1	0.429574	3.16131e-18	postive
SLC31A1	AL049840.6	0.407289	2.23297e-16	postive
LIPT1	NIFK-AS1	0.539025	1.42457e-29	postive
GLS	AL078644.2	0.429574	3.16131e-18	postive
LIPT1	ZEB1-AS1	0.539025	1.42457e-29	postive
LIPT1	AC016747.1	0.539025	1.42457e-29	postive
LIPT1	AC010864.1	0.539025	1.42457e-29	postive
MTF1	MCM3AP-AS1	0.433293	1.50574e-18	postive
GLS	MCM3AP-AS1	0.429574	3.16131e-18	postive
ATP7A	MCM3AP-AS1	0.639264	2.34971e-44	postive
CDKN2A	FOXD2-AS1	0.45038	4.42178e-20	postive
LIPT1	C2orf27A	0.539025	1.42457e-29	postive
GLS	C2orf27A	0.429574	3.16131e-18	postive
LIPT1	NRAV	0.539025	1.42457e-29	postive
GLS	NRAV	0.429574	3.16131e-18	postive
ATP7A	NRAV	0.639264	2.34971e-44	postive
LIPT1	AC012360.3	0.539025	1.42457e-29	postive
MTF1	AC012360.3	0.433293	1.50574e-18	postive
MTF1	AL031985.3	0.433293	1.50574e-18	postive
ATP7A	AL031985.3	0.639264	2.34971e-44	postive
CDKN2A	AL137127.1	0.45038	4.42178e-20	postive
LIPT1	ZNF32-AS2	0.539025	1.42457e-29	postive
MTF1	ZNF32-AS2	0.433293	1.50574e-18	postive
GLS	ZNF32-AS2	0.429574	3.16131e-18	postive
ATP7A	ZNF32-AS2	0.639264	2.34971e-44	postive
MTF1	AL139287.1	0.433293	1.50574e-18	postive
MTF1	MED8-AS1	0.433293	1.50574e-18	postive
CDKN2A	GIHCG	0.45038	4.42178e-20	postive
LIPT1	AL050341.2	0.539025	1.42457e-29	postive
ATP7A	AC025171.2	0.639264	2.34971e-44	postive
ATP7A	AL158166.1	0.639264	2.34971e-44	postive
LIPT1	AC138028.6	0.539025	1.42457e-29	postive
GLS	AC138028.6	0.429574	3.16131e-18	postive
LIPT1	PTOV1-AS1	0.539025	1.42457e-29	postive
MTF1	PTOV1-AS1	0.433293	1.50574e-18	postive
CDKN2A	AC002116.2	0.45038	4.42178e-20	postive
LIPT1	LINC02709	0.539025	1.42457e-29	postive
CDKN2A	AC006504.5	0.45038	4.42178e-20	postive
PDHA1	NRSN2-AS1	0.488184	8.58049e-24	postive
GLS	NRSN2-AS1	0.429574	3.16131e-18	postive
GLS	AC026356.1	0.429574	3.16131e-18	postive
ATP7A	AC026356.1	0.639264	2.34971e-44	postive
LIPT1	AC021851.1	0.539025	1.42457e-29	postive
MTF1	AC026412.3	0.433293	1.50574e-18	postive
ATP7A	AC026412.3	0.639264	2.34971e-44	postive
LIPT1	AC016394.2	0.539025	1.42457e-29	postive
ATP7A	AL606489.1	0.639264	2.34971e-44	postive
LIPT1	SNHG3	0.539025	1.42457e-29	postive
LIPT1	AL117336.2	0.539025	1.42457e-29	postive
LIPT1	WARS2-AS1	0.539025	1.42457e-29	postive
MTF1	WARS2-AS1	0.433293	1.50574e-18	postive
GLS	WARS2-AS1	0.429574	3.16131e-18	postive
ATP7A	WARS2-AS1	0.639264	2.34971e-44	postive
CDKN2A	AC004816.1	0.45038	4.42178e-20	postive
CDKN2A	DDX11-AS1	0.45038	4.42178e-20	postive
CDKN2A	LINC02870	0.45038	4.42178e-20	postive
GLS	AL365203.2	0.429574	3.16131e-18	postive
LIPT1	AL355488.1	0.539025	1.42457e-29	postive
LIPT1	BACE1-AS	0.539025	1.42457e-29	postive
LIPT1	MKLN1-AS	0.539025	1.42457e-29	postive
MTF1	MKLN1-AS	0.433293	1.50574e-18	postive
ATP7A	MKLN1-AS	0.639264	2.34971e-44	postive
LIPT1	LINC00205	0.539025	1.42457e-29	postive
ATP7A	AL590705.3	0.639264	2.34971e-44	postive
LIPT1	AL353708.1	0.539025	1.42457e-29	postive
GLS	AC107959.3	0.429574	3.16131e-18	postive
ATP7A	AC107959.3	0.639264	2.34971e-44	postive
LIPT1	LINC01011	0.539025	1.42457e-29	postive
GLS	LINC01011	0.429574	3.16131e-18	postive
ATP7A	LINC01011	0.639264	2.34971e-44	postive
GLS	LINC01094	0.429574	3.16131e-18	postive
ATP7A	LINC01094	0.639264	2.34971e-44	postive
