# Supplementary material for: Comprehensive analysis of cuproptosis-related lncRNAs for prognostic significance and immune microenvironment characterization in hepatocellular carcinoma
Source: Front Immunol. 2023 Jan 4;13:991604. doi: 10.3389/fimmu.2022.991604 (PMC9846072; doi:10.3389/fimmu.2022.991604)
Supplement: Supplementary Figure 1 — Differential expression analysis of lncRNAs in HCC samples compared to the normal tissues. Red indicated upregulated lncRNAs; Bule indicated downregulated lncRNAs; Grey indicated lncRNAs with no alteration. lncRNAs, long noncoding RNAs; HCC, hepatocellular carcinoma. *p < 0.05, **p < 0.01, and ***p < 0.001. [file DataSheet_1.zip › Supplementary Table 6.xlsx]

## Sheet: Sheet2
Table S6. The enriched pathways involved in the high- and low- risk group via GSEA
NAME	SIZE	ES	NES	NOM p-val	FDR q-val	FWER p-val	RANK AT MAX	LEADING EDGE
HALLMARK_E2F_TARGETS	200	0.724662	2.49816	0	0	0	5831	tags=78%, list=16%, signal=92%
KEGG_DNA_REPLICATION	36	0.710484	2.16677	0	0	0	4667	tags=72%, list=13%, signal=83%
KEGG_CELL_CYCLE	124	0.646149	2.15861	0	0	0	4388	tags=58%, list=12%, signal=66%
KEGG_HOMOLOGOUS_RECOMBINATION	28	0.644683	1.91178	0	0	0	6673	tags=68%, list=18%, signal=83%
KEGG_INOSITOL_PHOSPHATE_METABOLISM	54	0.597296	1.88746	0	0	0	7993	tags=59%, list=22%, signal=76%
KEGG_BLADDER_CANCER	42	0.55322	1.71364	0	0.00284495	0.062	8351	tags=52%, list=23%, signal=68%
HALLMARK_MYC_TARGETS_V2	58	0.53598	1.7068	0	0.00290542	0.066	7750	tags=57%, list=21%, signal=72%
KEGG_P53_SIGNALING_PATHWAY	68	0.524129	1.6989	0	0.00300006	0.07	5788	tags=43%, list=16%, signal=51%
KEGG_ERBB_SIGNALING_PATHWAY	87	0.499393	1.66707	0	0.00377704	0.113	12274	tags=63%, list=33%, signal=95%
KEGG_MTOR_SIGNALING_PATHWAY	51	0.517666	1.63625	0	0.00523428	0.157	10047	tags=61%, list=27%, signal=84%
KEGG_NOD_LIKE_RECEPTOR_SIGNALING_PATHWAY	62	0.50434	1.62471	0	0.00571185	0.188	9848	tags=58%, list=27%, signal=79%
HALLMARK_PI3K_AKT_MTOR_SIGNALING	103	0.479434	1.58694	0	0.00877891	0.303	11444	tags=58%, list=31%, signal=84%
KEGG_REGULATION_OF_ACTIN_CYTOSKELETON	209	0.447582	1.55027	0	0.0129065	0.466	7674	tags=40%, list=21%, signal=50%
KEGG_T_CELL_RECEPTOR_SIGNALING_PATHWAY	108	0.456728	1.53443	0	0.0147561	0.537	14919	tags=71%, list=41%, signal=120%
HALLMARK_TNFA_SIGNALING_VIA_NFKB	200	0.441985	1.53077	0	0.0152041	0.553	9914	tags=45%, list=27%, signal=61%
KEGG_TOLL_LIKE_RECEPTOR_SIGNALING_PATHWAY	90	0.455407	1.5107	0	0.0174033	0.653	12584	tags=61%, list=34%, signal=93%
HALLMARK_INFLAMMATORY_RESPONSE	198	0.435284	1.50076	0	0.0195096	0.706	12139	tags=53%, list=33%, signal=78%
HALLMARK_WNT_BETA_CATENIN_SIGNALING	42	0.482248	1.49191	0.00503018	0.0207619	0.74	4848	tags=36%, list=13%, signal=41%
HALLMARK_P53_PATHWAY	198	0.428516	1.48433	0	0.0214035	0.774	8451	tags=41%, list=23%, signal=53%
HALLMARK_GLYCOLYSIS	197	0.425246	1.47458	0	0.0240868	0.812	10739	tags=49%, list=29%, signal=68%
KEGG_B_CELL_RECEPTOR_SIGNALING_PATHWAY	75	0.449979	1.46805	0.004	0.0252294	0.835	14613	tags=68%, list=40%, signal=113%
HALLMARK_IL6_JAK_STAT3_SIGNALING	87	0.442727	1.46193	0	0.0258508	0.854	14095	tags=61%, list=38%, signal=99%
KEGG_NOTCH_SIGNALING_PATHWAY	47	0.471543	1.45503	0.0100604	0.0270444	0.873	7791	tags=45%, list=21%, signal=57%
KEGG_PATHOGENIC_ESCHERICHIA_COLI_INFECTION	56	0.451241	1.44629	0.005005	0.0265581	0.898	11884	tags=63%, list=32%, signal=92%
KEGG_TGF_BETA_SIGNALING_PATHWAY	85	0.434483	1.43696	0.005	0.0283115	0.922	7639	tags=39%, list=21%, signal=49%
KEGG_MAPK_SIGNALING_PATHWAY	258	0.410002	1.43203	0	0.0296191	0.933	13453	tags=55%, list=37%, signal=86%
KEGG_NATURAL_KILLER_CELL_MEDIATED_CYTOTOXICITY	120	0.425126	1.43139	0.002	0.0294103	0.935	12311	tags=51%, list=33%, signal=76%
KEGG_JAK_STAT_SIGNALING_PATHWAY	133	0.423057	1.43063	0	0.0292295	0.937	13762	tags=56%, list=37%, signal=89%
KEGG_WNT_SIGNALING_PATHWAY	147	0.411352	1.39707	0.001	0.0415092	0.981	11604	tags=48%, list=32%, signal=70%
HALLMARK_TGF_BETA_SIGNALING	54	0.435655	1.37687	0.0210843	0.0488854	0.992	9541	tags=44%, list=26%, signal=60%
KEGG_FOCAL_ADHESION	199	0.393972	1.36169	0.001	0.0554153	0.998	13728	tags=52%, list=37%, signal=83%
HALLMARK_HEDGEHOG_SIGNALING	35	0.441775	1.35183	0.0437436	0.0602874	0.998	11982	tags=54%, list=33%, signal=80%
HALLMARK_IL2_STAT5_SIGNALING	197	0.38178	1.32607	0.004	0.0712745	1	14240	tags=55%, list=39%, signal=89%
KEGG_HEDGEHOG_SIGNALING_PATHWAY	53	0.414304	1.31679	0.046046	0.0779136	1	12650	tags=51%, list=34%, signal=78%
KEGG_CHEMOKINE_SIGNALING_PATHWAY	183	0.377892	1.30593	0	0.0861199	1	12274	tags=50%, list=33%, signal=74%
KEGG_CYTOKINE_CYTOKINE_RECEPTOR_INTERACTION	239	0.357345	1.25013	0.013	0.132398	1	13408	tags=46%, list=36%, signal=71%
KEGG_OXIDATIVE_PHOSPHORYLATION	130	-0.183541	---	---	1	0	3907	tags=36%, list=11%, signal=40%
KEGG_METABOLISM_OF_XENOBIOTICS_BY_CYTOCHROME_P450	69	-0.559055	---	---	1	0	2035	tags=51%, list=6%, signal=54%
KEGG_DRUG_METABOLISM_CYTOCHROME_P450	71	-0.658511	---	---	1	0	2035	tags=61%, list=6%, signal=64%
HALLMARK_XENOBIOTIC_METABOLISM	198	-0.495005	---	---	1	0	2505	tags=51%, list=7%, signal=54%
HALLMARK_FATTY_ACID_METABOLISM	156	-0.402764	---	---	1	0	2620	tags=43%, list=7%, signal=46%
HALLMARK_OXIDATIVE_PHOSPHORYLATION	200	-0.276965	---	---	1	0	3741	tags=35%, list=10%, signal=39%
HALLMARK_BILE_ACID_METABOLISM	112	-0.555799	---	---	1	0	2313	tags=48%, list=6%, signal=51%
KEGG_PRIMARY_BILE_ACID_BIOSYNTHESIS	16	-0.905439	-3.66439	0	0	0	1271	tags=75%, list=3%, signal=78%
KEGG_RETINOL_METABOLISM	64	-0.63049	-3.63305	0	0	0	2035	tags=55%, list=6%, signal=58%
KEGG_PROPANOATE_METABOLISM	33	-0.613153	-3.60096	0	0	0	3096	tags=61%, list=8%, signal=66%
KEGG_TRYPTOPHAN_METABOLISM	40	-0.612257	-3.52696	0	0	0	2237	tags=63%, list=6%, signal=66%
KEGG_BUTANOATE_METABOLISM	33	-0.601729	-3.46901	0	0	0	2237	tags=55%, list=6%, signal=58%
KEGG_BETA_ALANINE_METABOLISM	21	-0.636722	-2.97231	0	0	0	2237	tags=67%, list=6%, signal=71%
KEGG_ARGININE_AND_PROLINE_METABOLISM	54	-0.4495	-2.84962	0	0	0	2500	tags=56%, list=7%, signal=60%
KEGG_RIBOSOME	88	-0.378375	-2.80486	0	0	0	19664	tags=97%, list=53%, signal=207%
KEGG_HISTIDINE_METABOLISM	29	-0.484205	-2.65136	0	0	0	2638	tags=59%, list=7%, signal=63%
KEGG_TYROSINE_METABOLISM	40	-0.49188	-2.63327	0	0	0	890	tags=38%, list=2%, signal=38%
KEGG_STEROID_HORMONE_BIOSYNTHESIS	53	-0.487155	-2.51007	0	0	0	2035	tags=43%, list=6%, signal=46%
KEGG_DRUG_METABOLISM_OTHER_ENZYMES	51	-0.382504	-2.45142	0	0	0	2035	tags=41%, list=6%, signal=44%
KEGG_NITROGEN_METABOLISM	23	-0.446253	-2.40074	0	0	0	2638	tags=48%, list=7%, signal=51%
KEGG_CITRATE_CYCLE_TCA_CYCLE	31	-0.391714	-2.16354	0	0	0	2243	tags=32%, list=6%, signal=34%
KEGG_ALANINE_ASPARTATE_AND_GLUTAMATE_METABOLISM	31	-0.453811	-2.14971	0	0	0	1693	tags=55%, list=5%, signal=57%
KEGG_ARACHIDONIC_ACID_METABOLISM	56	-0.323117	-2.1252	0	0	0	944	tags=25%, list=3%, signal=26%
KEGG_PYRUVATE_METABOLISM	40	-0.378561	-2.07673	0	0	0	2237	tags=38%, list=6%, signal=40%
KEGG_ASCORBATE_AND_ALDARATE_METABOLISM	25	-0.355567	-1.79202	0	0.000200273	0.001	2237	tags=44%, list=6%, signal=47%
KEGG_CYSTEINE_AND_METHIONINE_METABOLISM	34	-0.322603	-1.74855	0	0.000960059	0.004	898	tags=29%, list=2%, signal=30%
KEGG_GLYOXYLATE_AND_DICARBOXYLATE_METABOLISM	16	-0.409279	-1.73359	0	0.00112715	0.005	1504	tags=44%, list=4%, signal=46%
KEGG_RENIN_ANGIOTENSIN_SYSTEM	16	-0.400576	-1.72237	0	0.00141026	0.006	2687	tags=38%, list=7%, signal=40%
KEGG_PENTOSE_AND_GLUCURONATE_INTERCONVERSIONS	28	-0.283683	-1.66306	0	0.00402642	0.012	693	tags=25%, list=2%, signal=25%
KEGG_BIOSYNTHESIS_OF_UNSATURATED_FATTY_ACIDS	22	-0.324017	-1.65772	0	0.00393491	0.012	2235	tags=36%, list=6%, signal=39%
