# Supplementary material for: Comprehensive analysis of cuproptosis-related lncRNAs for prognostic significance and immune microenvironment characterization in hepatocellular carcinoma
Source: Front Immunol. 2023 Jan 4;13:991604. doi: 10.3389/fimmu.2022.991604 (PMC9846072; doi:10.3389/fimmu.2022.991604)
Supplement: Supplementary Figure 1 — Differential expression analysis of lncRNAs in HCC samples compared to the normal tissues. Red indicated upregulated lncRNAs; Bule indicated downregulated lncRNAs; Grey indicated lncRNAs with no alteration. lncRNAs, long noncoding RNAs; HCC, hepatocellular carcinoma. *p < 0.05, **p < 0.01, and ***p < 0.001. [file DataSheet_1.zip › Supplementary Table 7.xlsx]

## Sheet: cor_dat
Table S7. The correlation between each cuproptosis-realted gene and immunity checkpoint
Var1	Var2	cor	pval
FDX1	PDCD1	-0.188649	0
SLC31A1	PDCD1	-0.165673	0.001
GLS	PDCD1	0.200342	0
ATP7A	PDCD1	0.128013	0.008
DLAT	PDCD1	0.0222012	0.648
PDHA1	PDCD1	-0.0213339	0.661
CDKN2A	PDCD1	0.249176	0
LIPT1	PDCD1	0.142617	0.003
MTF1	PDCD1	0.0402476	0.408
FDX1	CTLA4	-0.259738	0
SLC31A1	CTLA4	-0.167682	0.001
GLS	CTLA4	0.133205	0.006
ATP7A	CTLA4	0.192891	0
DLAT	CTLA4	0.11416	0.019
PDHA1	CTLA4	0.021787	0.655
CDKN2A	CTLA4	0.228969	0
LIPT1	CTLA4	0.236764	0
MTF1	CTLA4	0.139857	0.004
FDX1	CD274	-0.130655	0.007
SLC31A1	CD274	0.020306	0.677
GLS	CD274	0.118257	0.015
ATP7A	CD274	0.256773	0
DLAT	CD274	0.00900324	0.853
PDHA1	CD274	0.0149779	0.758
CDKN2A	CD274	0.261947	0
LIPT1	CD274	0.0615182	0.206
MTF1	CD274	0.214629	0
FDX1	IDO1	-0.142269	0.003
SLC31A1	IDO1	-0.0393176	0.419
GLS	IDO1	0.102178	0.035
ATP7A	IDO1	0.175919	0
DLAT	IDO1	0.0251404	0.606
PDHA1	IDO1	0.0268444	0.581
CDKN2A	IDO1	0.0901047	0.064
LIPT1	IDO1	0.14469	0.003
MTF1	IDO1	0.111017	0.022
FDX1	CD40	0.019803	0.684
SLC31A1	CD40	-0.00302721	0.95
GLS	CD40	0.0616646	0.205
ATP7A	CD40	0.0984361	0.043
DLAT	CD40	0.0201107	0.68
PDHA1	CD40	-0.0131505	0.787
CDKN2A	CD40	0.196511	0
LIPT1	CD40	0.14415	0.003
MTF1	CD40	0.192851	0
FDX1	TNFSF18	-0.0927793	0.056
SLC31A1	TNFSF18	-0.00529242	0.913
GLS	TNFSF18	0.247484	0
ATP7A	TNFSF18	0.256249	0
DLAT	TNFSF18	0.17265	0
PDHA1	TNFSF18	0.056319	0.247
CDKN2A	TNFSF18	0.0431941	0.375
LIPT1	TNFSF18	0.150881	0.002
MTF1	TNFSF18	0.204286	0
FDX1	HHLA2	-0.028824	0.554
SLC31A1	HHLA2	-0.131942	0.007
GLS	HHLA2	0.175432	0
ATP7A	HHLA2	0.180362	0
DLAT	HHLA2	0.00233823	0.962
PDHA1	HHLA2	0.0135599	0.781
CDKN2A	HHLA2	0.122442	0.012
LIPT1	HHLA2	0.207429	0
MTF1	HHLA2	0.372662	0
FDX1	CD86	-0.215872	0
SLC31A1	CD86	-0.105699	0.03
GLS	CD86	0.28279	0
ATP7A	CD86	0.389513	0
DLAT	CD86	0.152163	0.002
PDHA1	CD86	0.1099	0.024
CDKN2A	CD86	0.245904	0
LIPT1	CD86	0.197681	0
MTF1	CD86	0.274847	0
FDX1	CD44	-0.125958	0.009
SLC31A1	CD44	-0.108306	0.026
GLS	CD44	0.239934	0
ATP7A	CD44	0.419675	0
DLAT	CD44	0.100488	0.039
PDHA1	CD44	0.141836	0.003
CDKN2A	CD44	0.222404	0
LIPT1	CD44	0.141753	0.003
MTF1	CD44	0.308223	0
FDX1	TNFSF15	-0.128709	0.008
SLC31A1	TNFSF15	-0.125015	0.01
GLS	TNFSF15	0.449437	0
ATP7A	TNFSF15	0.326775	0
DLAT	TNFSF15	0.125063	0.01
PDHA1	TNFSF15	0.143579	0.003
CDKN2A	TNFSF15	0.0775245	0.111
LIPT1	TNFSF15	0.243634	0
MTF1	TNFSF15	0.204714	0
FDX1	VSIR	-0.181102	0
SLC31A1	VSIR	-0.235348	0
GLS	VSIR	0.316158	0
ATP7A	VSIR	0.296035	0
DLAT	VSIR	0.050753	0.297
PDHA1	VSIR	0.167223	0.001
CDKN2A	VSIR	0.180265	0
LIPT1	VSIR	0.231105	0
MTF1	VSIR	0.266415	0
FDX1	NRP1	-0.273727	0
SLC31A1	NRP1	-0.0915825	0.06
GLS	NRP1	0.42867	0
ATP7A	NRP1	0.525222	0
DLAT	NRP1	0.172338	0
PDHA1	NRP1	0.229239	0
CDKN2A	NRP1	0.134327	0.006
LIPT1	NRP1	0.446081	0
MTF1	NRP1	0.396916	0
FDX1	CD276	-0.254592	0
SLC31A1	CD276	-0.279158	0
GLS	CD276	0.487903	0
ATP7A	CD276	0.442641	0
DLAT	CD276	0.120176	0.013
PDHA1	CD276	0.214224	0
CDKN2A	CD276	0.278357	0
LIPT1	CD276	0.215339	0
MTF1	CD276	0.212534	0
FDX1	LGALS9	-0.236614	0
SLC31A1	LGALS9	-0.27842	0
GLS	LGALS9	0.55977	0
ATP7A	LGALS9	0.438324	0
DLAT	LGALS9	0.0843969	0.083
PDHA1	LGALS9	0.228373	0
CDKN2A	LGALS9	0.260325	0
LIPT1	LGALS9	0.269377	0
MTF1	LGALS9	0.322355	0
